# Supplementary material for: Bis{4-[(1,3-benzodioxol-5-yl)meth­yl]piperazin-1-yl}methane
Source: Acta Crystallogr Sect E Struct Rep Online. 2013 Oct 19;69(Pt 11):o1669. doi: 10.1107/S1600536813028109 (PMC3884327; doi:10.1107/S1600536813028109)
Supplement: Supplementary file 2 [file e-69-o1669-Isup2.hkl]

#
# h,k,l, Fc-squared, Fo-squared, sigma(Fo-squared), status flag
#
data_I
_shelx_title ' HSY-602 in Pnma'
_shelx_refln_list_code          4
_shelx_F_calc_maximum      325.87
_exptl_crystal_F_000       968.00
_reflns_d_resolution_high  0.8081

loop_
 _space_group_symop_operation_xyz
 'x, y, z'
 '-x, y+1/2, -z'
 'x+1/2, y, -z+1/2'
 '-x+1/2, y+1/2, z+1/2'

_cell_length_a    38.8025
_cell_length_b     9.7675
_cell_length_c     6.0957
_cell_angle_alpha  90.000
_cell_angle_beta   90.000
_cell_angle_gamma  90.000

_shelx_F_squared_multiplier     1.000

loop_
 _refln_index_h
 _refln_index_k
 _refln_index_l
 _refln_F_squared_calc
 _refln_F_squared_meas
 _refln_F_squared_sigma
 _refln_observed_status
  34  -8   0         78.71         82.48        10.97 o
  34  -7   0         50.37         45.78         9.95 o
  36  -7   0         96.72        109.08        13.57 o
  38  -7   0        110.67         82.69        10.12 o
  16  -6   0         60.19         60.52        11.72 o
  18  -6   0        163.60        207.42        21.66 o
  20  -6   0        136.08        150.18        19.05 o
  34  -6   0          0.70         -1.48         6.38 o
  36  -6   0         41.10         48.81        10.62 o
  38  -6   0         60.33         70.27         8.36 o
  40  -6   0        325.76        357.41        22.29 o
  16  -5   0       1076.29       1051.69        46.03 o
  20  -5   0        455.12        435.13        30.99 o
  22  -5   0         63.99         60.95        12.10 o
  24  -5   0         74.76         67.26        12.45 o
  34  -5   0        289.46        279.73        27.05 o
  36  -5   0        296.45        278.76        25.41 o
  38  -5   0        307.12        349.30        26.98 o
  40  -5   0        405.80        427.41        27.78 o
  42  -5   0         21.67         21.39         6.21 o
  10  -4   0         17.00         14.80         4.48 o
  12  -4   0       1980.00       1981.22        50.34 o
  14  -4   0       2500.90       2799.58        64.79 o
  18  -4   0       1163.51       1280.52        33.03 o
  20  -4   0        390.14        408.35        28.39 o
  22  -4   0        109.29        123.32        15.93 o
  24  -4   0         98.67        104.26        14.77 o
  26  -4   0         55.98         48.06        10.97 o
  34  -4   0         17.08         12.44         6.16 o
  36  -4   0        248.42        210.72        23.34 o
  38  -4   0        429.31        435.88        32.10 o
  40  -4   0       1063.88       1248.36        52.29 o
  42  -4   0        216.21        242.15        20.28 o
  44  -4   0         40.20         41.76         7.75 o
   8  -3   0        853.32        939.87        27.07 o
  10  -3   0       1885.24       1920.66        44.35 o
  12  -3   0         34.79         33.49         5.59 o
  14  -3   0        991.20       1092.41        39.59 o
  16  -3   0       5588.46       6276.52        85.11 o
  18  -3   0       2225.73       2396.24        76.88 o
  20  -3   0         67.96         65.46         7.38 o
  22  -3   0        164.59        209.94        17.05 o
  24  -3   0        177.49        178.43        12.88 o
  26  -3   0        653.45        702.43        37.41 o
  28  -3   0        388.98        402.43        30.55 o
  32  -3   0        418.13        321.02        29.43 o
  34  -3   0        829.27        858.45        48.35 o
  36  -3   0        309.93        258.01        26.28 o
  38  -3   0         72.96         85.83        15.26 o
  40  -3   0        384.24        355.63        28.80 o
  42  -3   0          9.54          9.72         5.09 o
  44  -3   0          5.03          2.84         4.41 o
  46  -3   0         73.25         82.14         9.41 o
  10  -2   0         84.56         79.67         9.39 o
  12  -2   0         64.37         62.87         7.89 o
  14  -2   0        564.68        604.72        18.12 o
  16  -2   0      10843.34      11602.28       616.81 o
  18  -2   0       2847.18       3087.52        53.44 o
  20  -2   0       1686.36       1730.04        53.81 o
  22  -2   0        589.62        675.04        25.95 o
  24  -2   0        602.70        647.14        24.59 o
  26  -2   0         50.80         65.33         8.09 o
  28  -2   0        250.62        223.32        21.41 o
  30  -2   0        218.55        225.52        21.91 o
  32  -2   0         54.11         42.66        10.80 o
  34  -2   0         65.46         49.98        11.87 o
  36  -2   0       1455.89       1146.08        57.06 o
  38  -2   0        435.53        370.71        31.17 o
  40  -2   0        268.33        252.77        24.61 o
  42  -2   0         80.52        106.37        15.32 o
  44  -2   0         29.66         42.29         8.92 o
  46  -2   0         10.46         13.67         4.78 o
   4  -1   0        955.07       1051.72        20.03 o
   6  -1   0       1023.07       1011.04        22.41 o
   8  -1   0       6558.03       6143.26       270.21 o
  10  -1   0       1192.80       1202.50        30.20 o
  12  -1   0       2214.38       2399.58       165.11 o
  14  -1   0       1253.80       1225.26        28.21 o
  16  -1   0       2421.32       2763.72        44.62 o
  18  -1   0        216.90        245.53        20.91 o
  20  -1   0        960.36       1123.65        44.23 o
  22  -1   0        376.07        351.77        17.11 o
  24  -1   0        451.21        449.06        28.21 o
  26  -1   0        116.22         92.00        13.41 o
  28  -1   0        247.90        231.35        21.65 o
  30  -1   0         69.98         63.70         8.61 o
  32  -1   0          1.15         -2.98         4.20 o
  34  -1   0        110.08         87.10        15.69 o
  36  -1   0        215.30        246.08        25.82 o
  38  -1   0        292.64        262.55        26.28 o
  40  -1   0        203.65        181.54        21.19 o
  42  -1   0         17.15         16.90         6.71 o
  44  -1   0         58.64         59.22        10.53 o
  46  -1   0          3.59          3.87         3.48 o
   4   0   0          1.26          8.97        13.47 o
   6   0   0         93.51         92.89         4.66 o
   8   0   0        299.10        311.95        11.23 o
  12   0   0        322.30        306.03        11.23 o
  14   0   0         85.72         84.94         6.04 o
  16   0   0       6021.52       6225.97       176.65 o
  18   0   0        660.52        736.66        22.46 o
  20   0   0       1062.12       1198.16        43.32 o
  22   0   0       1818.78       1872.16        58.63 o
  24   0   0        824.12        889.28       108.33 o
  26   0   0        767.96        802.71        28.73 o
  28   0   0        454.42        464.57        22.56 o
  30   0   0          4.64          4.76         4.47 o
  32   0   0        441.52        364.69        30.72 o
  34   0   0        516.39        534.57        37.89 o
  36   0   0       1539.76       1296.46        59.91 o
  38   0   0       1416.10       1222.36        57.60 o
  40   0   0          0.13         -7.27         7.27 o
  42   0   0        306.52        297.75        25.68 o
  44   0   0         12.67          9.70         5.77 o
  46   0   0        356.79        382.11        23.20 o
  48   0   0         38.52         34.61         6.01 o
   2   1   0       1302.10       1287.94        15.93 o
   4   1   0        961.32        890.74        36.92 o
   6   1   0       1036.38       1051.33        21.19 o
   8   1   0       6531.63       6323.17       228.60 o
  10   1   0       1205.05       1100.87        27.94 o
  12   1   0       2214.86       2099.84        79.60 o
  14   1   0       1252.88       1192.98        26.23 o
  16   1   0       2443.81       2655.92        62.56 o
  18   1   0        212.12        220.28        12.40 o
  20   1   0        975.06       1062.14        64.66 o
  22   1   0        379.97        339.82        23.39 o
  24   1   0        454.36        415.87        19.80 o
  26   1   0        114.19         99.84        10.03 o
  28   1   0        247.51        255.67        16.82 o
  30   1   0         69.55         49.64        11.11 o
  32   1   0          0.84          2.07         4.28 o
  34   1   0        111.23        115.05        17.68 o
  36   1   0        214.81        230.35        24.71 o
  38   1   0        291.43        301.55        27.66 o
  40   1   0        204.03        167.17        20.08 o
  42   1   0         17.27          8.71         6.09 o
  44   1   0         57.88         61.47        10.46 o
  46   1   0          3.33          4.68         4.82 o
   0   2   0     106190.70     101476.89      4805.81 o
   2   2   0       4918.82       4905.13       166.43 o
   4   2   0      14084.50      14225.42       630.76 o
   6   2   0       4931.22       4906.62       160.99 o
   8   2   0      10924.60      10730.29        87.37 o
  10   2   0         84.53         88.95         4.52 o
  12   2   0         66.99         59.45         3.51 o
  14   2   0        560.23        569.35        20.73 o
  16   2   0      10815.57      11281.77       369.33 o
  18   2   0       2862.16       2711.25        84.84 o
  20   2   0       1689.74       1601.33        37.90 o
  22   2   0        591.12        650.99        24.28 o
  24   2   0        601.69        564.28        33.46 o
  26   2   0         51.72         47.31        10.61 o
  28   2   0        250.73        204.02        21.58 o
  30   2   0        219.76        205.32        22.24 o
  32   2   0         53.03         47.56        11.90 o
  34   2   0         65.73         59.96        12.88 o
  36   2   0       1456.48       1342.24        60.30 o
  38   2   0        437.67        408.66        31.56 o
  40   2   0        265.42        232.87        23.19 o
  42   2   0         79.97         83.87        13.36 o
  44   2   0         28.60         32.26         7.86 o
  46   2   0         11.04          5.63         3.43 o
   2   3   0        185.42        148.96         6.06 o
   4   3   0      11984.09      11975.75       122.67 o
   6   3   0       1853.37       1934.92        37.49 o
   8   3   0        849.42        858.93        19.74 o
  10   3   0       1882.74       1867.84        63.84 o
  12   3   0         35.73         34.00         3.51 o
  14   3   0        985.19        977.26        40.03 o
  16   3   0       5602.05       6607.71       124.94 o
  18   3   0       2221.80       2395.15        59.55 o
  20   3   0         67.86         52.59         9.75 o
  22   3   0        166.44        190.08        18.93 o
  24   3   0        179.81        206.76        20.40 o
  26   3   0        654.93        602.06        37.26 o
  28   3   0        392.17        386.21        30.20 o
  30   3   0         46.60         38.54        10.04 o
  32   3   0        411.72        376.08        21.60 o
  34   3   0        829.91        783.68        45.71 o
  36   3   0        312.68        296.42        27.15 o
  38   3   0         72.51         71.52        13.41 o
  40   3   0        386.72        397.41        29.51 o
  42   3   0          9.77         11.48         6.10 o
  44   3   0          5.14          6.35         4.66 o
  46   3   0         73.19         76.81         8.93 o
   0   4   0       1783.13       1993.25        59.53 o
   2   4   0       2416.29       2582.58        57.92 o
   4   4   0       4427.61       4400.37        48.72 o
   6   4   0        591.74        552.11        20.54 o
   8   4   0       1920.31       2041.98        36.93 o
  10   4   0         17.13         13.94         3.39 o
  12   4   0       1976.73       1911.59        38.03 o
  14   4   0       2508.86       2633.35        60.80 o
  16   4   0       6997.56       7241.81       150.59 o
  18   4   0       1150.95       1279.36        44.64 o
  20   4   0        387.69        446.99        19.38 o
  22   4   0        109.55         81.10        13.16 o
  24   4   0         97.43         72.04        12.47 o
  26   4   0         55.69         61.37        11.71 o
  28   4   0         41.96         42.85         5.20 o
  30   4   0         80.05         93.82        10.90 o
  32   4   0         52.34         59.22         9.02 o
  34   4   0         16.99         22.99         5.82 o
  36   4   0        249.95        240.23        24.25 o
  38   4   0        432.57        458.91        32.31 o
  40   4   0       1067.66       1297.73        51.85 o
  42   4   0        214.32        209.20        18.72 o
  44   4   0         40.26         42.21         7.40 o
   2   5   0       3056.19       3103.36        42.83 o
   4   5   0       4024.06       4613.25       210.61 o
   6   5   0         99.73         93.16         6.84 o
   8   5   0       1167.85       1257.22        57.34 o
  10   5   0        202.13        192.05        10.09 o
  12   5   0        244.14        271.48        18.16 o
  14   5   0          2.92          1.64         2.61 o
  16   5   0       1083.51       1149.29        51.81 o
  18   5   0        887.45       1036.06        31.45 o
  20   5   0        457.48        467.28        21.22 o
  22   5   0         63.17         58.39        11.83 o
  24   5   0         75.75         76.63         8.45 o
  26   5   0        192.94        185.53        14.63 o
  28   5   0         63.59         63.96         7.51 o
  30   5   0        125.60        108.31        11.90 o
  32   5   0         91.76         65.64         9.20 o
  34   5   0        292.97        281.53        18.28 o
  36   5   0        297.99        253.67        24.21 o
  38   5   0        306.70        342.53        26.25 o
  40   5   0        405.40        447.42        27.46 o
  42   5   0         21.44         22.03         5.99 o
   0   6   0       1205.24       1209.43        32.82 o
   2   6   0        189.93        176.60         8.65 o
   4   6   0       2133.03       2371.21        48.00 o
   6   6   0         53.68         50.25         5.50 o
   8   6   0       1269.02       1346.40        46.48 o
  10   6   0       1040.73        938.62        24.37 o
  12   6   0       1731.58       1755.47        34.66 o
  14   6   0        384.43        355.50        24.26 o
  16   6   0         59.88         59.27         7.84 o
  18   6   0        164.31        169.97        13.31 o
  20   6   0        136.45        119.52         9.59 o
  22   6   0        821.71        807.04        25.56 o
  24   6   0       1134.48       1164.50        43.79 o
  26   6   0        345.01        338.76        16.89 o
  28   6   0        170.31        159.45        11.48 o
  30   6   0        304.54        289.22        19.08 o
  32   6   0         83.53         97.78        10.95 o
  34   6   0          0.68          1.68         3.78 o
  36   6   0         41.06         50.92        10.30 o
  38   6   0         59.63         64.92        10.72 o
  40   6   0        325.02        365.48        21.83 o
   2   7   0        850.87        851.87        31.67 o
   4   7   0       1268.67       1332.40        37.45 o
   6   7   0        470.08        468.86        17.96 o
   8   7   0        226.33        212.79        12.12 o
  10   7   0        156.64        135.57         9.75 o
  12   7   0        122.07        109.28        10.93 o
  14   7   0       2053.58       1985.36        40.62 o
  16   7   0        326.23        332.18        20.12 o
  18   7   0        155.93        147.73        17.82 o
  20   7   0         24.23         22.26         5.89 o
  22   7   0        135.14        123.17        21.24 o
  24   7   0        170.46        160.52        14.46 o
  26   7   0         61.05         61.46         9.31 o
  28   7   0        124.95        118.35        12.10 o
  30   7   0          0.04          2.36         3.71 o
  32   7   0         39.74         41.94         7.18 o
  34   7   0         51.16         43.96         6.59 o
  36   7   0         95.62        114.14        13.16 o
  38   7   0        110.99         99.90        10.91 o
   0   8   0        770.80        762.00        25.29 o
   2   8   0        297.62        305.39        10.68 o
   4   8   0        438.82        435.05        18.35 o
   6   8   0         72.19         80.31         9.86 o
   8   8   0        636.01        561.08        28.58 o
  10   8   0       1734.52       1641.47        58.61 o
  12   8   0        921.28        945.93        41.77 o
  14   8   0        987.17       1016.65        36.75 o
  16   8   0         46.58         45.76         8.25 o
  18   8   0         67.87         62.95         9.42 o
  20   8   0         88.52         98.79        11.59 o
  22   8   0         94.00        105.80        11.87 o
  24   8   0        190.95        179.52        14.72 o
  26   8   0        102.98         92.59        10.65 o
  28   8   0        156.36        162.88        13.29 o
  30   8   0        115.23        117.25        19.07 o
  32   8   0         13.68         12.40         3.85 o
  34   8   0         79.91         89.44        10.93 o
   2   9   0        362.58        366.68        17.23 o
   4   9   0        250.99        271.40        18.45 o
   6   9   0        167.03        177.19        12.21 o
   8   9   0        168.85        162.63        11.58 o
  10   9   0        817.68        935.30        27.93 o
  12   9   0        321.38        337.03        16.44 o
  14   9   0        817.63        793.48        50.53 o
  16   9   0         78.64         86.25        10.78 o
  18   9   0        248.58        223.74        16.53 o
  20   9   0        104.45        110.31        11.62 o
  22   9   0        118.55        112.78        11.32 o
  24   9   0         48.58         48.65         7.37 o
  26   9   0        161.90        219.08        21.68 o
  28   9   0         11.02         11.15         3.55 o
  30   9   0         27.68         31.97         6.01 o
  32   9   0         39.38         42.27         6.55 o
   0  10   0        258.85        249.77        28.28 o
   2  10   0        134.20        147.94        16.09 o
   4  10   0        114.30        125.24        10.01 o
   6  10   0        132.43        117.95         8.40 o
   8  10   0         57.09         70.20         6.43 o
  10  10   0        261.37        258.98        12.55 o
  12  10   0        184.24        190.15         9.85 o
  14  10   0         35.93         28.91         4.71 o
  16  10   0        111.09        133.37        10.05 o
  18  10   0         92.33        104.18         9.97 o
  20  10   0         33.07         34.76         5.97 o
  22  10   0         88.79        104.57         8.95 o
  24  10   0          6.76          5.80         2.97 o
  26  10   0        108.68        152.12         9.10 o
   2  11   0         36.88         34.58         6.25 o
   4  11   0         12.56          9.14         2.96 o
   6  11   0        527.34        618.84        22.26 o
   8  11   0        181.53        193.12        10.29 o
  10  11   0        130.91        161.22         8.89 o
  12  11   0         17.60         19.70         4.22 o
  14  11   0        105.41        101.78         8.17 o
  16  11   0         44.13         46.36         5.10 o
  18  11   0        116.69        129.45        11.69 o
   0  12   0        202.21        226.49        15.19 o
   2  12   0        251.24        289.48        12.09 o
   4  12   0         14.60         15.95         4.33 o
  10 -11   1          7.58          9.38         4.72 o
  11 -11   1         22.78         25.07         5.95 o
  12 -11   1         12.80         14.41         4.70 o
  13 -11   1          8.01         10.30         5.07 o
  14 -11   1         44.94         44.73         7.18 o
  15 -11   1         10.90         16.00         4.53 o
  14 -10   1         62.80         66.31        11.72 o
  15 -10   1         13.17         17.07         6.94 o
  16 -10   1        103.63         96.93        12.73 o
  17 -10   1         18.31         18.58         6.05 o
  18 -10   1          2.35          2.91         3.69 o
  19 -10   1         49.69         55.93         8.60 o
  13  -9   1         95.91        110.72        16.09 o
  14  -9   1         67.98         60.43        11.48 o
  15  -9   1         48.41         35.03         9.80 o
  16  -9   1        262.58        278.86        24.42 o
  17  -9   1        157.04        149.30        12.52 o
  18  -9   1          5.94          5.30         3.58 o
  19  -9   1         29.38         24.78         5.21 o
  20  -9   1         62.59         65.62         7.89 o
  21  -9   1         91.69         87.67        12.87 o
  22  -9   1          8.25          4.67         4.83 o
  23  -9   1          9.28          9.81         5.49 o
  24  -9   1         47.28         46.66         8.82 o
  25  -9   1         67.79         76.94        11.04 o
  26  -9   1          2.52          0.17         3.39 o
  27  -9   1         25.48         33.93         6.81 o
  28  -9   1         14.82         12.17         3.79 o
  30  -9   1         31.88         33.07         4.82 o
   3  -8   1        151.56        155.65        19.45 o
   4  -8   1         15.74          7.91         5.37 o
   5  -8   1          6.72          5.37         5.44 o
   6  -8   1        535.85        572.31        26.01 o
   7  -8   1        650.55        660.51        27.97 o
   8  -8   1         97.90        102.86        11.77 o
   9  -8   1        506.92        503.82        24.39 o
  10  -8   1        165.45        164.11        14.04 o
  11  -8   1        123.89        137.96        12.85 o
  12  -8   1        298.80        343.73        25.66 o
  13  -8   1        119.38        115.68        11.74 o
  14  -8   1         33.87         36.09        10.04 o
  15  -8   1        422.15        413.50        31.53 o
  16  -8   1        341.37        362.76        29.07 o
  17  -8   1        265.84        306.49        27.11 o
  18  -8   1         11.75         22.47         9.33 o
  19  -8   1        156.94        170.16        13.86 o
  20  -8   1        194.86        187.95        14.43 o
  21  -8   1        373.33        362.13        28.72 o
  22  -8   1         12.54         19.75         8.30 o
  23  -8   1         19.86         28.79         9.08 o
  24  -8   1         37.38         37.94        10.16 o
  25  -8   1         66.78         55.19        11.31 o
  26  -8   1         74.93         70.02        12.43 o
  27  -8   1         10.11         12.17         6.10 o
  28  -8   1         31.19         35.89         8.61 o
  29  -8   1         25.08         32.71         7.83 o
  30  -8   1         24.23         15.52         5.91 o
  31  -8   1         13.48          6.65         3.75 o
  32  -8   1         74.38         89.27         6.59 o
  33  -8   1        124.85        139.98         7.63 o
  34  -8   1          9.89         10.51         2.99 o
  35  -8   1          2.22          5.63         3.31 o
  13  -7   1        181.29        220.04        21.88 o
  14  -7   1        111.81        108.86        11.03 o
  15  -7   1        837.10        751.85        42.10 o
  16  -7   1       2468.85       2589.07        81.94 o
  17  -7   1        108.76         89.96        14.99 o
  18  -7   1        384.12        346.82        28.92 o
  19  -7   1        285.29        285.70        26.29 o
  20  -7   1        218.03        206.72        22.35 o
  21  -7   1        148.20        163.02        20.15 o
  22  -7   1        127.94        140.67        18.60 o
  23  -7   1        341.54        362.47        29.67 o
  24  -7   1         20.10         17.90         5.65 o
  25  -7   1        257.12        230.02        23.54 o
  26  -7   1         21.05         13.79         8.33 o
  27  -7   1        213.06        213.84        22.05 o
  28  -7   1        249.03        262.23        24.18 o
  29  -7   1          7.87         11.64         5.41 o
  30  -7   1         91.47         93.88        14.04 o
  31  -7   1        109.96        105.01        14.71 o
  32  -7   1         40.34         64.78        10.98 o
  33  -7   1          7.54         11.59         3.30 o
  34  -7   1         36.32         34.09         5.17 o
  35  -7   1         16.46         19.69         3.51 o
  36  -7   1         27.79         23.04         3.59 o
  37  -7   1         98.00        108.17         6.50 o
  38  -7   1          8.63          4.21         3.00 o
  10  -6   1        219.69        200.24        17.99 o
  11  -6   1         92.93         90.82        12.27 o
  12  -6   1        123.20        106.05        13.39 o
  13  -6   1        336.65        275.07        21.86 o
  14  -6   1         69.44         51.60         9.43 o
  15  -6   1        229.57        226.50        22.87 o
  16  -6   1        531.14        531.66        45.32 o
  17  -6   1        406.65        406.80        21.47 o
  18  -6   1         81.80         87.98        10.05 o
  19  -6   1          4.90          3.87         3.09 o
  20  -6   1        213.34        204.17        21.17 o
  24  -6   1         27.74         40.97        10.40 o
  25  -6   1          9.23          5.19         5.37 o
  26  -6   1         20.51         18.51         7.77 o
  33  -6   1          1.95          0.84         3.88 o
  34  -6   1          4.88         -3.37         3.77 o
  35  -6   1         30.70         22.06         5.47 o
  36  -6   1         85.81         95.03        12.66 o
  37  -6   1        133.88        115.27        10.23 o
  38  -6   1         18.70         16.95         3.41 o
  39  -6   1          8.53          6.37         2.60 o
  40  -6   1         72.94         76.42         5.76 o
  11  -5   1       1913.09       2071.19        59.18 o
  12  -5   1         51.76         52.12         9.02 o
  13  -5   1        142.00        130.37        14.05 o
  14  -5   1        636.18        658.48        32.60 o
  15  -5   1       1053.12       1036.57        47.61 o
  16  -5   1        941.42        911.32        47.42 o
  17  -5   1          2.15          3.71         2.61 o
  18  -5   1         21.30         22.83         4.17 o
  19  -5   1        181.80        175.59        10.95 o
  20  -5   1        288.72        284.04        14.01 o
  21  -5   1        224.51        203.86        14.56 o
  22  -5   1        495.79        502.35        29.35 o
  23  -5   1         87.35         75.12         7.56 o
  24  -5   1         97.60         94.34        14.41 o
  25  -5   1        205.16        167.84        19.55 o
  26  -5   1         24.31         28.40         8.70 o
  27  -5   1        285.73        232.14        22.82 o
  28  -5   1        176.75        177.11        20.14 o
  29  -5   1        140.64        140.90        17.43 o
  33  -5   1        127.54        131.21        13.04 o
  34  -5   1        123.09        145.46        13.47 o
  35  -5   1        142.96        170.41        14.30 o
  36  -5   1         11.39         10.39         4.19 o
  37  -5   1        220.00        227.63        15.64 o
  38  -5   1         99.78         98.01        10.02 o
  39  -5   1         36.44         41.54         6.53 o
  40  -5   1         20.20         26.78         7.18 o
  41  -5   1         95.46         90.81         8.96 o
  42  -5   1         80.17         86.46         7.23 o
  11  -4   1       1549.66       1506.22        46.26 o
  12  -4   1        874.77        945.57        36.02 o
  13  -4   1        260.80        243.11        18.28 o
  14  -4   1       1435.74       1669.92       131.92 o
  15  -4   1       1343.28       1422.21        64.35 o
  16  -4   1         58.16         59.66         5.90 o
  17  -4   1       1135.77       1107.90        65.00 o
  18  -4   1        132.81        128.62        14.27 o
  19  -4   1          7.63         14.06         3.47 o
  20  -4   1        280.86        296.18        19.46 o
  21  -4   1         60.27         54.46         6.02 o
  22  -4   1          1.95          5.41         2.56 o
  23  -4   1        188.15        169.81        15.20 o
  24  -4   1        186.52        172.89        14.02 o
  25  -4   1        667.13        629.28        26.96 o
  26  -4   1        254.15        243.12        16.72 o
  27  -4   1        721.78        679.87        27.73 o
  28  -4   1        175.16        169.26        19.48 o
  29  -4   1        417.01        410.76        30.50 o
  30  -4   1          8.40         10.69         6.25 o
  31  -4   1         30.17         20.98         6.62 o
  32  -4   1          0.30         -1.36         4.31 o
  33  -4   1         11.05          2.61         4.27 o
  34  -4   1        197.24        159.57        14.48 o
  35  -4   1         88.20         82.30        10.74 o
  36  -4   1         82.75         92.36         8.45 o
  37  -4   1        106.32        114.89        11.83 o
  38  -4   1        129.09        132.53        12.25 o
  39  -4   1         44.32         40.90         6.87 o
  40  -4   1         73.62         89.67        12.11 o
  41  -4   1         45.90         39.66         6.25 o
  42  -4   1        105.47        129.28        10.40 o
  43  -4   1        159.56        174.77        10.74 o
  44  -4   1         93.68         98.23         9.82 o
   4  -3   1        610.09        645.59        29.05 o
   5  -3   1        677.41        726.58        32.92 o
   8  -3   1       1106.00       1185.79        48.59 o
   9  -3   1        655.39        693.78        38.24 o
  10  -3   1       1306.50       1371.27        49.06 o
  11  -3   1         30.69         33.29         5.75 o
  12  -3   1        313.57        329.12        14.33 o
  13  -3   1        206.51        210.61        12.85 o
  14  -3   1        458.41        512.90        48.54 o
  15  -3   1        155.31        171.99         9.03 o
  16  -3   1        553.19        559.51        43.82 o
  17  -3   1       1101.00       1138.15        47.30 o
  18  -3   1        177.39        213.92        14.08 o
  19  -3   1        574.29        706.37        33.45 o
  20  -3   1        250.61        251.07        11.97 o
  21  -3   1        532.93        535.50        39.66 o
  22  -3   1        167.84        167.05        10.18 o
  23  -3   1        567.15        585.32        19.61 o
  24  -3   1        543.17        610.05        33.56 o
  25  -3   1         29.21         23.25         4.42 o
  26  -3   1         23.86         20.12         3.93 o
  27  -3   1        176.06        164.69        21.38 o
  28  -3   1         84.05         94.66        10.65 o
  29  -3   1        229.88        215.09        33.44 o
  30  -3   1          3.39         -2.23         3.08 o
  31  -3   1        195.64        182.68        12.37 o
  32  -3   1         22.03         25.37         4.87 o
  33  -3   1        124.66        126.01        10.41 o
  34  -3   1          6.68          5.91         3.62 o
  35  -3   1        474.90        459.57        23.79 o
  36  -3   1        150.56        122.13         9.92 o
  37  -3   1         54.62         52.17         8.47 o
  38  -3   1        314.82        314.46        19.37 o
  39  -3   1         52.48         43.44         7.48 o
  40  -3   1         38.95         32.45         6.54 o
  41  -3   1         21.01         21.26         5.15 o
  42  -3   1         67.24         64.48         7.77 o
  43  -3   1         45.71         48.79         6.52 o
  44  -3   1          2.85         -0.37         2.28 o
  45  -3   1         72.80         81.65         8.16 o
   1  -2   1         82.40         75.88         6.03 o
   2  -2   1       5475.29       5084.79        84.79 o
   3  -2   1       5308.75       4830.25        87.70 o
   4  -2   1       2382.52       2173.76        50.72 o
   5  -2   1       2647.73       2472.73       127.06 o
   6  -2   1       3491.35       3530.30       204.54 o
   7  -2   1      10782.19      10219.81       108.09 o
   8  -2   1       2216.98       2133.76        50.52 o
   9  -2   1       2851.91       2786.39        29.92 o
  10  -2   1        412.32        405.80        14.61 o
  11  -2   1        772.62        809.13        24.37 o
  12  -2   1         21.92         28.23         2.58 o
  13  -2   1        263.17        288.86         7.97 o
  14  -2   1        817.59        933.96        18.39 o
  15  -2   1        207.06        193.47         6.05 o
  16  -2   1        200.75        208.65         9.53 o
  17  -2   1         91.84         99.51         8.85 o
  18  -2   1       3303.83       3541.36       104.40 o
  19  -2   1        196.35        218.50         8.70 o
  20  -2   1       1783.58       1797.50        66.66 o
  21  -2   1        520.50        556.38        29.77 o
  22  -2   1        416.19        470.28        16.67 o
  23  -2   1         49.01         61.00         6.26 o
  24  -2   1        561.23        619.83        35.01 o
  25  -2   1        223.45        241.42        17.30 o
  26  -2   1        378.23        438.41        17.58 o
  27  -2   1         20.49         26.26         5.06 o
  28  -2   1          2.35          6.75         3.53 o
  29  -2   1         86.96         95.24        10.69 o
  30  -2   1         43.80         37.95         4.79 o
  31  -2   1        544.01        525.36        20.81 o
  32  -2   1        152.19        139.48        10.90 o
  33  -2   1         59.82         64.20         7.55 o
  34  -2   1         49.51         37.86         5.78 o
  35  -2   1         15.70         10.03         3.44 o
  36  -2   1        191.79        189.49        12.43 o
  37  -2   1         22.66         16.99         4.25 o
  38  -2   1        529.21        523.74        25.60 o
  39  -2   1        201.71        192.46        27.42 o
  40  -2   1          7.53          8.64         4.38 o
  41  -2   1        166.53        155.04        18.29 o
  42  -2   1          8.14          0.15         3.57 o
  43  -2   1        146.91        147.67        11.35 o
  44  -2   1         29.23         24.33         4.55 o
  45  -2   1         94.95        113.26         8.53 o
  46  -2   1         35.42         37.93         5.35 o
   0  -1   1        622.35        526.69        13.23 o
   1  -1   1       7681.04       7512.13        86.39 o
   2  -1   1      29684.97      29162.55       270.59 o
   3  -1   1       8446.89       8180.37       107.51 o
   5  -1   1       1313.44       1309.05        30.09 o
   6  -1   1      11982.65      11745.33       584.95 o
   7  -1   1      21038.85      21114.92       319.20 o
   8  -1   1       2038.11       1984.46       101.29 o
   9  -1   1       5011.00       4964.71        72.89 o
  10  -1   1        833.95        789.90        22.85 o
  11  -1   1        440.92        403.80        11.60 o
  12  -1   1        342.97        352.61        10.76 o
  13  -1   1       1429.37       1603.22        53.95 o
  14  -1   1        359.53        374.50        10.10 o
  15  -1   1        199.71        182.40         6.91 o
  16  -1   1        456.41        494.58        13.97 o
  17  -1   1        265.78        264.64        15.21 o
  18  -1   1        780.31        848.86        22.74 o
  19  -1   1       1656.38       1647.62        34.45 o
  20  -1   1        836.54        908.32        31.50 o
  21  -1   1         33.20         34.15         3.84 o
  22  -1   1          6.29         10.01         2.56 o
  23  -1   1        793.59        820.44        22.43 o
  24  -1   1         10.03         13.58         3.44 o
  25  -1   1        277.97        306.28        14.00 o
  26  -1   1        393.99        386.21        36.49 o
  27  -1   1         34.99         23.09         8.95 o
  28  -1   1        399.25        407.65        24.04 o
  29  -1   1        228.16        269.63        22.27 o
  30  -1   1        203.97        207.42        12.87 o
  31  -1   1        135.37        134.40        10.25 o
  32  -1   1        178.26        182.19        12.14 o
  33  -1   1          3.93          0.45         3.15 o
  34  -1   1         77.50         74.71         7.91 o
  35  -1   1       1099.29       1103.94        34.63 o
  36  -1   1        620.78        670.57        39.28 o
  37  -1   1         41.96         38.05         5.77 o
  38  -1   1        170.23        160.31        13.40 o
  39  -1   1        171.32        153.61        13.70 o
  40  -1   1         79.32         67.43         9.16 o
  41  -1   1         55.98         64.89        11.33 o
  42  -1   1          3.25          1.18         3.75 o
  43  -1   1        127.97        132.55        11.06 o
  44  -1   1         15.08          9.61         3.77 o
  45  -1   1          5.97          9.22         3.31 o
  46  -1   1        162.94        171.38        11.00 o
  47  -1   1         21.69         20.38         4.88 o
   1   0   1       2226.05       2080.23        20.45 o
   2   0   1        116.76         98.14         3.32 o
   3   0   1       1231.89       1176.25        14.61 o
   4   0   1          6.40         16.87         2.09 o
   5   0   1        728.25        660.87        12.94 o
   6   0   1         21.62         35.37         3.01 o
   7   0   1       3232.70       3036.00        45.03 o
   8   0   1       5836.79       6060.34        77.87 o
   9   0   1       2179.98       2184.73        27.61 o
  10   0   1       1679.05       1546.03        51.77 o
  11   0   1       9046.45       8992.22       109.07 o
  12   0   1        137.45        147.02         6.22 o
  13   0   1       1779.34       1761.69        65.30 o
  14   0   1        100.99        107.10         5.86 o
  15   0   1        878.11        824.66        18.03 o
  16   0   1         92.01        118.84         6.98 o
  17   0   1         26.89         38.55         5.07 o
  18   0   1         76.95         94.17         6.75 o
  19   0   1        135.74        128.54         8.01 o
  20   0   1        360.00        437.29        64.55 o
  21   0   1         31.06         35.07         4.57 o
  22   0   1        697.90        755.44        18.14 o
  23   0   1        270.73        277.80        11.08 o
  24   0   1        184.08        209.50         9.85 o
  25   0   1          1.29         -0.30         2.45 o
  26   0   1         38.60         36.78         5.30 o
  27   0   1        711.91        643.33        26.87 o
  28   0   1        200.21        201.63        15.49 o
  29   0   1        297.26        302.64        15.32 o
  30   0   1          0.02         -1.22         2.86 o
  31   0   1         74.21         70.75         5.25 o
  32   0   1        702.01        712.64        24.13 o
  33   0   1        129.31        118.51         9.79 o
  34   0   1        437.16        449.94        19.36 o
  35   0   1        223.61        228.07        15.82 o
  36   0   1         79.49         77.09         8.15 o
  37   0   1         54.59         48.97         6.45 o
  38   0   1        110.62        110.53         9.36 o
  39   0   1        255.35        273.74        18.36 o
  40   0   1         11.43          5.67         3.42 o
  41   0   1        169.74        179.89        13.91 o
  42   0   1        221.04        254.04        15.91 o
  43   0   1        219.92        223.41        14.30 o
  44   0   1        277.58        281.68        30.74 o
  45   0   1          0.06          2.76         2.35 o
  46   0   1          3.54         -0.91         2.69 o
  47   0   1          0.07          0.71         2.19 o
   0   1   1        618.02        559.36         6.78 o
   1   1   1       7701.87       7467.33        57.16 o
   2   1   1      29682.21      30677.05       327.75 o
   3   1   1       8432.19       7951.75       109.88 o
   4   1   1       7283.10       6968.64        74.50 o
   5   1   1       1318.31       1329.18        17.63 o
   6   1   1      11968.62      12021.91       128.96 o
   7   1   1      21016.84      21375.04       142.10 o
   8   1   1       2049.81       2025.29        59.17 o
   9   1   1       5017.41       5132.82       131.69 o
  10   1   1        841.98        762.43        28.11 o
  11   1   1        447.36        417.31        12.62 o
  12   1   1        336.79        362.76        14.71 o
  13   1   1       1430.78       1553.48        50.89 o
  14   1   1        361.35        375.13        16.14 o
  15   1   1        200.93        190.65         8.55 o
  16   1   1        465.78        513.44        14.65 o
  17   1   1        263.92        324.32        16.79 o
  18   1   1        772.34        799.79        36.50 o
  19   1   1       1656.90       1768.22        31.63 o
  20   1   1        837.23        925.01        22.52 o
  21   1   1         32.99         29.65         4.28 o
  22   1   1          6.78          4.43         2.63 o
  23   1   1        787.62        866.38        23.94 o
  24   1   1          9.92          8.94         3.00 o
  25   1   1        277.08        283.74        13.69 o
  26   1   1        393.97        380.14        19.82 o
  27   1   1         34.80         20.29         6.32 o
  28   1   1        401.67        421.36        20.61 o
  29   1   1        227.42        239.67        13.47 o
  30   1   1        203.49        210.98        12.81 o
  31   1   1        137.11        139.46        10.42 o
  32   1   1        177.52        171.74        11.83 o
  33   1   1          3.94          4.05         2.60 o
  34   1   1         77.67         81.75         8.22 o
  35   1   1       1098.46       1224.31        44.64 o
  36   1   1        621.59        603.73        22.31 o
  37   1   1         41.25         36.49         5.73 o
  38   1   1        169.01        140.88        10.43 o
  39   1   1        172.27        174.82        11.37 o
  40   1   1         78.18         73.67         9.48 o
  41   1   1         55.59         55.86         8.05 o
  42   1   1          3.02         -0.61         3.71 o
  43   1   1        126.91        127.26        10.74 o
  44   1   1         15.18         13.76         3.74 o
  45   1   1          5.54          6.11         2.91 o
  46   1   1        163.15        175.55        10.25 o
  47   1   1         21.99         16.96         4.04 o
   1   2   1         81.95         75.57         1.96 o
   2   2   1       5493.78       5203.14        29.57 o
   3   2   1       5316.39       5127.85        41.67 o
   4   2   1       2372.76       2226.69        25.76 o
   5   2   1       2653.55       2435.01        56.98 o
   6   2   1       3476.15       3610.67        66.83 o
   7   2   1      10794.21      10798.20        78.86 o
   8   2   1       2208.27       2188.71        54.45 o
   9   2   1       2847.17       2737.53        76.04 o
  10   2   1        410.56        395.65        14.83 o
  11   2   1        766.04        805.27        17.72 o
  12   2   1         23.36         26.17         2.26 o
  13   2   1        263.80        282.15         6.52 o
  14   2   1        821.23        879.80        64.48 o
  15   2   1        209.33        196.67         7.55 o
  16   2   1        200.36        204.71         7.93 o
  17   2   1         90.80        101.64         5.81 o
  18   2   1       3290.15       3521.47       123.62 o
  19   2   1        196.98        222.11        13.43 o
  20   2   1       1795.96       1908.86        77.42 o
  21   2   1        521.65        528.11        23.50 o
  22   2   1        419.88        420.89        27.87 o
  23   2   1         50.19         54.46         5.89 o
  24   2   1        558.94        565.40        19.29 o
  25   2   1        220.99        209.29        11.89 o
  26   2   1        379.08        369.18        16.16 o
  27   2   1         20.69         21.13         4.20 o
  28   2   1          2.32          4.01         2.50 o
  29   2   1         89.46         98.81         8.74 o
  30   2   1         44.10         37.38         3.88 o
  31   2   1        548.88        583.81        21.63 o
  32   2   1        154.13        149.59        11.10 o
  33   2   1         60.10         66.20         7.37 o
  34   2   1         50.77         59.02         6.94 o
  35   2   1         15.72         13.90         4.47 o
  36   2   1        190.87        205.59        12.87 o
  37   2   1         23.08         19.22         4.40 o
  38   2   1        528.79        568.23        28.06 o
  39   2   1        202.30        202.47        12.00 o
  40   2   1          7.50          0.61         2.45 o
  41   2   1        166.14        169.30        13.11 o
  42   2   1          8.16          2.95         2.90 o
  43   2   1        146.92        146.43        11.24 o
  44   2   1         28.56         26.66         4.77 o
  45   2   1         94.59        124.95         8.93 o
  46   2   1         35.23         37.92         4.68 o
   0   3   1      13774.69      13571.96       110.23 o
   1   3   1        420.10        494.67        20.33 o
   2   3   1        482.81        466.71         6.23 o
   3   3   1       1170.71       1131.14        18.73 o
   4   3   1        608.73        595.07        13.71 o
   5   3   1        683.54        743.61        16.70 o
   6   3   1       1426.95       1382.55        30.46 o
   7   3   1       4260.00       4156.16        91.82 o
   8   3   1       1110.80       1140.16        22.27 o
   9   3   1        653.83        635.40        10.08 o
  10   3   1       1310.81       1377.54        46.80 o
  11   3   1         29.18         36.01         2.54 o
  12   3   1        312.81        306.95         6.60 o
  13   3   1        206.65        204.01         6.78 o
  14   3   1        459.07        549.94        11.99 o
  15   3   1        154.65        179.83         6.26 o
  16   3   1        556.84        558.49        11.01 o
  17   3   1       1099.58       1060.14        18.48 o
  18   3   1        177.37        197.04        12.49 o
  19   3   1        574.26        577.78        20.01 o
  20   3   1        250.88        251.60        15.64 o
  21   3   1        533.27        538.08        22.52 o
  22   3   1        165.96        145.43        11.79 o
  23   3   1        567.40        570.89        23.95 o
  24   3   1        543.41        599.14        35.01 o
  25   3   1         29.97         28.39         5.90 o
  26   3   1         24.46         17.62         4.87 o
  27   3   1        173.76        137.49        18.45 o
  28   3   1         83.44         91.61         8.45 o
  29   3   1        229.62        221.00        10.28 o
  30   3   1          3.60          2.29         2.30 o
  31   3   1        196.99        204.90        12.99 o
  32   3   1         21.57         11.18         3.30 o
  33   3   1        124.91        104.66         9.38 o
  34   3   1          6.56          7.51         3.34 o
  35   3   1        474.33        518.17        20.48 o
  36   3   1        150.21        137.22        10.41 o
  37   3   1         54.76         54.43         7.77 o
  38   3   1        316.25        334.09        15.60 o
  39   3   1         52.32         60.15         6.64 o
  40   3   1         38.26         37.13         5.13 o
  41   3   1         20.34         16.53         4.65 o
  42   3   1         66.75         62.29         7.53 o
  43   3   1         45.05         36.59         5.74 o
  44   3   1          2.75         -2.52         3.20 o
  45   3   1         72.61         80.87         6.70 o
   1   4   1       1309.43       1403.27        32.70 o
   2   4   1       2070.56       2180.45        31.31 o
   3   4   1       1216.88       1182.23        27.83 o
   4   4   1        156.49        151.73         4.70 o
   5   4   1        596.37        641.08        10.66 o
   6   4   1         11.39         15.50         1.80 o
   7   4   1        235.13        241.88         6.43 o
   8   4   1        245.62        215.61         6.45 o
   9   4   1        833.81        842.51        22.43 o
  10   4   1        707.83        672.96        16.96 o
  11   4   1       1542.28       1460.25        21.02 o
  12   4   1        872.38        887.01        43.57 o
  13   4   1        263.27        260.61         9.22 o
  14   4   1       1426.35       1584.06        78.83 o
  15   4   1       1348.25       1437.12        39.50 o
  16   4   1         59.63         62.08         5.21 o
  17   4   1       1134.95       1195.00        42.75 o
  18   4   1        132.37        141.97         7.76 o
  19   4   1          7.50          8.14         2.55 o
  20   4   1        281.16        292.95        16.75 o
  21   4   1         60.09         54.43         7.36 o
  22   4   1          1.87          3.41         4.32 o
  23   4   1        187.59        172.05        13.52 o
  24   4   1        184.90        174.58        13.84 o
  25   4   1        668.36        633.30        33.86 o
  26   4   1        253.74        218.36        12.91 o
  27   4   1        725.41        736.03        18.14 o
  28   4   1        174.76        165.79         8.17 o
  29   4   1        416.96        400.78        12.79 o
  30   4   1          8.53          7.70         2.36 o
  31   4   1         29.45         27.60         3.62 o
  32   4   1          0.35          1.14         2.44 o
  33   4   1         11.28          8.57         3.03 o
  34   4   1        198.28        187.20        11.43 o
  35   4   1         88.80         88.58         8.39 o
  36   4   1         83.18         84.13        10.03 o
  37   4   1        105.49        112.25        11.33 o
  38   4   1        128.93        130.39        11.70 o
  39   4   1         44.68         37.74         6.43 o
  40   4   1         73.29         69.31         8.20 o
  41   4   1         46.56         42.61         6.36 o
  42   4   1        104.73        128.82        16.77 o
  43   4   1        159.76        168.39        10.49 o
  44   4   1         92.54        104.73         7.43 o
   0   5   1       2217.26       2574.69        52.56 o
   1   5   1        762.40        823.58        17.50 o
   2   5   1        293.52        294.32         8.21 o
   3   5   1       1800.17       1863.41        39.78 o
   4   5   1       1062.22       1078.48        28.15 o
   5   5   1       1490.69       1605.83        57.20 o
   6   5   1        133.88        142.16         6.37 o
   7   5   1       1739.50       1671.16        21.44 o
   8   5   1       1278.74       1314.73        20.46 o
   9   5   1        371.26        372.50        10.79 o
  10   5   1       2145.14       2131.98        53.48 o
  11   5   1       1906.57       2025.58        34.23 o
  12   5   1         52.56         56.80         4.52 o
  13   5   1        143.35        135.31         6.10 o
  14   5   1        636.17        658.87        15.11 o
  15   5   1       1050.23       1016.84        22.28 o
  16   5   1        938.17        935.67        21.48 o
  17   5   1          2.00          0.99         2.41 o
  18   5   1         21.67         18.03         3.26 o
  19   5   1        180.64        160.31        10.35 o
  20   5   1        289.41        274.15        22.88 o
  21   5   1        228.33        213.54        15.22 o
  22   5   1        498.63        468.21        62.60 o
  23   5   1         86.33         81.27        12.87 o
  24   5   1         98.07        101.23         5.45 o
  25   5   1        204.01        198.44         8.87 o
  26   5   1         24.49         23.27         3.58 o
  27   5   1        285.29        250.08        10.17 o
  28   5   1        176.10        168.02         8.39 o
  29   5   1        140.32        140.58         8.44 o
  30   5   1         29.91         19.27         3.50 o
  31   5   1        235.86        223.78        10.58 o
  32   5   1         30.13         26.81         4.43 o
  33   5   1        127.28        125.43         8.71 o
  34   5   1        123.15        148.67        10.54 o
  35   5   1        143.57        170.12        11.06 o
  36   5   1         10.92          7.33         3.84 o
  37   5   1        219.96        228.95        16.62 o
  38   5   1        100.58         92.50         9.44 o
  39   5   1         36.55         42.88         6.20 o
  40   5   1         19.61         24.71         4.71 o
  41   5   1         94.81        112.18         9.10 o
  42   5   1         80.59        101.47         7.58 o
   1   6   1        644.45        694.08        15.32 o
   2   6   1         93.66        115.57         7.31 o
   3   6   1         20.71         24.43         2.79 o
   4   6   1        556.00        499.37        12.07 o
   5   6   1         33.78         34.34         3.24 o
   6   6   1        340.93        334.64         9.92 o
   7   6   1        539.12        537.32        17.88 o
   8   6   1         74.52         70.93         5.22 o
   9   6   1       1995.67       1890.92        55.44 o
  10   6   1        221.72        200.93         8.76 o
  11   6   1         95.43         89.90         5.92 o
  12   6   1        123.16        118.83         6.13 o
  13   6   1        339.23        312.60        11.00 o
  14   6   1         69.63         66.87         5.19 o
  15   6   1        227.53        203.79        10.28 o
  16   6   1        532.63        510.77        16.50 o
  17   6   1        407.31        378.26        16.63 o
  18   6   1         80.85         80.21         7.95 o
  19   6   1          4.98          1.96         2.50 o
  20   6   1        214.09        193.61         7.39 o
  21   6   1        643.71        647.34        17.42 o
  22   6   1        227.35        228.36         9.83 o
  23   6   1         21.61         21.01         3.49 o
  24   6   1         28.25         22.65         3.76 o
  25   6   1          9.77          7.04         2.42 o
  26   6   1         20.50         17.69         3.34 o
  27   6   1         70.06         54.48         5.44 o
  28   6   1        189.60        150.26         9.97 o
  29   6   1        181.87        169.09         9.13 o
  30   6   1          1.93         -1.04         2.30 o
  31   6   1        102.98         92.01         6.68 o
  32   6   1        196.69        200.46        10.65 o
  33   6   1          1.81          0.51         2.72 o
  34   6   1          5.11          3.60         2.59 o
  35   6   1         30.41         30.50         4.84 o
  36   6   1         86.77        102.51         9.75 o
  37   6   1        134.45        136.08        10.60 o
  38   6   1         18.21         22.47         4.47 o
  39   6   1          8.45          6.30         2.56 o
  40   6   1         73.08         70.23         6.31 o
   0   7   1        176.63        170.23        13.48 o
   1   7   1         72.85         61.81         4.71 o
   2   7   1         22.97         14.87         2.35 o
   3   7   1        100.06         90.75         5.65 o
   4   7   1        387.69        388.10        11.61 o
   5   7   1        469.50        462.27        12.72 o
   6   7   1         94.99         85.70         5.56 o
   7   7   1        143.87        137.51         7.67 o
   8   7   1        206.07        170.78         8.61 o
   9   7   1        122.43        115.90         7.09 o
  10   7   1         88.20         77.39         5.40 o
  11   7   1       1281.86       1256.45        29.19 o
  12   7   1         38.07         37.02         4.23 o
  13   7   1        180.04        175.84         8.16 o
  14   7   1        110.33        104.52         4.88 o
  15   7   1        836.84        821.82        22.08 o
  16   7   1       2469.73       2425.92        98.02 o
  17   7   1        108.61         94.71         6.91 o
  18   7   1        383.36        361.78        13.23 o
  19   7   1        285.43        257.31        11.18 o
  20   7   1        215.51        205.27         9.90 o
  21   7   1        148.99        140.04         8.48 o
  22   7   1        129.45        136.53         8.35 o
  23   7   1        342.21        332.39        16.75 o
  24   7   1         19.69         13.71         3.10 o
  25   7   1        256.72        229.68        10.74 o
  26   7   1         20.75         18.89         3.47 o
  27   7   1        212.50        205.90         9.93 o
  28   7   1        248.69        233.91        10.47 o
  29   7   1          7.64         11.92         3.11 o
  30   7   1         92.04         89.79         6.38 o
  31   7   1        109.82        108.12         9.70 o
  32   7   1         41.00         46.15         5.09 o
  33   7   1          7.56         12.82         3.16 o
  34   7   1         36.19         43.69         5.12 o
  35   7   1         16.53         24.19         3.66 o
  36   7   1         27.51         25.07         4.48 o
  37   7   1         98.77        119.87         8.34 o
  38   7   1          8.81          9.99         3.35 o
   1   8   1         67.76         62.50         4.07 o
   2   8   1        119.07        104.49         5.25 o
   3   8   1        150.86        130.94         7.22 o
   4   8   1         16.51          9.64         2.29 o
   5   8   1          6.86          6.96         2.06 o
   6   8   1        536.86        513.11        15.73 o
   7   8   1        650.61        639.57        17.64 o
   8   8   1         97.67         97.21         7.17 o
   9   8   1        510.59        497.05        14.16 o
  10   8   1        166.48        173.28         8.37 o
  11   8   1        124.54        138.67         7.52 o
  12   8   1        297.97        288.69         9.98 o
  13   8   1        121.21        112.19         6.22 o
  14   8   1         33.83         39.05         3.88 o
  15   8   1        421.01        412.63        14.19 o
  16   8   1        342.89        327.79        12.68 o
  17   8   1        265.69        270.94        11.46 o
  18   8   1         12.25         15.37         3.77 o
  19   8   1        157.43        149.57         9.73 o
  20   8   1        194.42        190.15         9.79 o
  21   8   1        373.03        360.70        13.31 o
  22   8   1         12.22         11.23         3.61 o
  23   8   1         19.79         16.16         3.24 o
  24   8   1         37.81         37.56         4.34 o
  25   8   1         66.78         62.91         5.45 o
  26   8   1         73.85         73.03         5.77 o
  27   8   1         10.02          9.78         2.52 o
  28   8   1         30.52         32.97         3.89 o
  29   8   1         24.59         21.90         3.06 o
  30   8   1         24.03         23.85         3.61 o
  31   8   1         13.75         13.26         2.80 o
  32   8   1         74.85         85.58         6.48 o
  33   8   1        124.35        146.90         7.92 o
  34   8   1          9.91         13.49         3.33 o
   0   9   1         14.74          8.22         4.14 o
   1   9   1        150.29        143.89         6.82 o
   2   9   1         50.58         44.54         4.17 o
   3   9   1         96.59         99.44         6.19 o
   4   9   1        128.87        135.02         7.09 o
   5   9   1        326.13        329.49        11.58 o
   6   9   1        213.52        201.94         8.61 o
   7   9   1         17.52         23.43         3.55 o
   8   9   1        155.95        154.83         8.81 o
   9   9   1         55.13         68.62         5.56 o
  10   9   1        412.47        431.43        12.22 o
  11   9   1        154.84        168.52         7.74 o
  12   9   1         24.76         22.88         3.20 o
  13   9   1         94.76        102.11         5.84 o
  14   9   1         68.81         70.44         4.84 o
  15   9   1         48.75         47.61         4.41 o
  16   9   1        261.16        262.13        12.49 o
  17   9   1        157.29        158.00         9.73 o
  18   9   1          6.06          6.06         2.63 o
  19   9   1         29.70         23.15         3.58 o
  20   9   1         62.49         65.74         5.52 o
  21   9   1         92.02         86.86         6.09 o
  22   9   1          8.04          7.05         2.18 o
  23   9   1          8.55          8.44         2.50 o
  24   9   1         47.06         55.80         4.69 o
  25   9   1         66.75         77.15         5.22 o
  26   9   1          2.63          0.25         2.04 o
  27   9   1         25.70         30.76         3.19 o
  28   9   1         15.02         11.90         2.40 o
  29   9   1         13.25         16.00         2.58 o
  30   9   1         32.65         36.97         3.86 o
   1  10   1         20.92         16.96         3.72 o
   2  10   1        178.59        175.46        10.26 o
   3  10   1        199.18        216.91        11.44 o
   4  10   1        119.17        137.35         9.11 o
   5  10   1         28.84         26.73         4.14 o
   6  10   1         82.16         81.53         5.70 o
   7  10   1         68.64         68.59         5.33 o
   8  10   1        213.90        217.27         7.64 o
   9  10   1         86.02         85.11         4.81 o
  10  10   1         87.50         89.09         5.21 o
  11  10   1         37.73         40.26         3.70 o
  12  10   1        492.06        550.07        13.58 o
  13  10   1         29.43         40.00         4.51 o
  14  10   1         61.85         65.31         4.23 o
  15  10   1         12.71          7.99         2.06 o
  16  10   1        103.59        104.71         5.64 o
  17  10   1         18.00         23.78         2.83 o
  18  10   1          2.38          0.00         1.85 o
  19  10   1         49.53         53.96         3.87 o
  20  10   1         14.40         13.15         2.51 o
  21  10   1        102.95        106.60         5.54 o
  22  10   1         41.11         39.85         4.00 o
  23  10   1          2.59          0.49         1.69 o
  24  10   1         65.59         64.84         4.39 o
  25  10   1          8.23          8.51         2.05 o
  26  10   1         19.96         26.80         5.48 o
   0  11   1         28.94         28.56         4.44 o
   1  11   1         40.07         39.24         3.65 o
   2  11   1         19.66         17.59         2.66 o
   3  11   1          6.59         11.05         2.30 o
   4  11   1         23.26         26.97         3.09 o
   5  11   1        106.87        124.32         5.92 o
   6  11   1         11.10         15.26         2.49 o
   7  11   1         38.19         44.06         3.49 o
   8  11   1         82.08         86.29         4.71 o
   9  11   1          3.07          4.52         1.93 o
  10  11   1          7.54          5.94         2.18 o
  11  11   1         22.35         26.85         3.34 o
  12  11   1         12.93         17.41         3.20 o
  13  11   1          7.99          6.31         1.95 o
  14  11   1         44.81         40.08         3.47 o
  15  11   1         10.90         14.10         2.62 o
  16  11   1         14.11         11.01         2.89 o
  17  11   1          2.31         -0.89         2.70 o
  18  11   1         25.53         29.94         6.08 o
   1 -11   2         12.42          3.20         3.97 o
   2 -11   2         74.88         61.57        10.02 o
   3 -11   2          6.30          5.29         3.80 o
   4 -11   2         23.18         19.07         6.12 o
   5 -11   2         44.30         62.36        10.04 o
   6 -11   2         14.21         11.27         5.42 o
   7 -11   2          2.87          0.69         3.78 o
   8 -11   2         12.06         16.20         5.81 o
   9 -11   2         35.23         37.46         5.62 o
  10 -11   2         51.96         46.09         7.97 o
  11 -11   2          1.43          2.51         3.81 o
  12 -11   2         61.37         64.28         8.76 o
  13 -11   2         85.59        112.30        10.86 o
  14 -11   2         13.30         15.61         4.55 o
   9 -10   2         87.44         81.01        13.75 o
  10 -10   2         34.06         29.84         8.53 o
  11 -10   2          3.34          0.86         4.74 o
  12 -10   2         36.31         35.02         9.21 o
  13 -10   2         40.34         49.66        10.51 o
  14 -10   2        142.03        130.42        15.37 o
  15 -10   2         59.84         59.55        10.11 o
  16 -10   2         20.99         25.02         6.89 o
  17 -10   2         56.83         69.95        10.32 o
  18 -10   2         27.06         29.58         4.90 o
  19 -10   2         67.51         78.86         7.12 o
  20 -10   2          8.60          4.53         4.61 o
  21 -10   2         13.43         15.81         4.81 o
   7  -9   2         46.85         46.50        11.81 o
   8  -9   2        164.22        171.57        20.67 o
   9  -9   2         21.99         21.02         8.85 o
  10  -9   2        161.86        145.34        18.76 o
  11  -9   2         18.35         12.80         7.09 o
  12  -9   2        234.96        233.03        23.25 o
  13  -9   2        170.88        180.67        14.30 o
  14  -9   2         13.74          5.78         3.77 o
  15  -9   2         17.02         11.57         3.89 o
  16  -9   2         98.09         90.68         8.13 o
  17  -9   2         30.35         28.53         4.99 o
  18  -9   2         88.22         82.18         7.44 o
  19  -9   2         53.49         54.42         6.00 o
  20  -9   2          7.58         12.92         3.52 o
  21  -9   2          8.80          9.53         3.26 o
  22  -9   2        137.20        132.90         8.61 o
  23  -9   2         70.78         75.89         6.27 o
  24  -9   2          8.27         10.41         3.50 o
  25  -9   2         17.59         17.52         3.74 o
  26  -9   2        112.50        108.02        11.87 o
  27  -9   2          3.94          2.71         3.92 o
   0  -8   2         16.74         24.85         8.82 o
   1  -8   2        261.32        232.94        24.38 o
   2  -8   2        110.87         96.49        16.17 o
   3  -8   2          1.66          6.81         6.85 o
   4  -8   2        244.04        243.61        24.87 o
   5  -8   2        123.51        132.01        18.22 o
   6  -8   2         77.93         94.57        15.52 o
   7  -8   2        140.15        143.08        13.62 o
   8  -8   2        269.02        245.88        17.62 o
   9  -8   2         14.93         20.10         6.70 o
  10  -8   2        248.67        252.17        17.77 o
  11  -8   2        114.11        113.68        12.42 o
  12  -8   2         14.77          9.36         5.08 o
  13  -8   2        111.33        104.18        11.47 o
  14  -8   2        224.16        209.06        16.18 o
  15  -8   2        194.55        197.91        12.71 o
  16  -8   2        121.22        118.09         9.80 o
  17  -8   2        108.46         99.20         9.14 o
  18  -8   2         81.57         92.09         8.80 o
  19  -8   2        671.95        686.65        23.09 o
  20  -8   2         15.15         12.27         4.04 o
  21  -8   2        141.01        137.58        10.00 o
  22  -8   2        435.28        434.23        17.72 o
  23  -8   2         31.09         29.07         4.22 o
  24  -8   2        224.26        219.92        11.94 o
  25  -8   2         11.84          7.47         4.23 o
  26  -8   2          4.79          5.36         3.56 o
  27  -8   2          7.06          3.33         3.08 o
  28  -8   2         41.48         42.88         6.10 o
  29  -8   2         17.97         20.12         4.20 o
  30  -8   2          7.15          4.44         3.07 o
  31  -8   2         12.25         14.70         2.78 o
  32  -8   2          4.44          0.30         3.08 o
  33  -8   2         43.43         45.63         6.69 o
   6  -7   2         36.20         32.35        10.55 o
   7  -7   2        289.60        303.17        29.87 o
   8  -7   2         23.03         14.92         5.35 o
   9  -7   2        270.65        275.40        14.34 o
  10  -7   2        134.48        134.27        12.75 o
  11  -7   2        443.32        458.20        27.21 o
  12  -7   2        494.93        497.73        24.48 o
  13  -7   2        310.70        305.46        31.71 o
  14  -7   2         35.12         33.72        10.09 o
  15  -7   2        357.97        351.26        20.87 o
  16  -7   2        497.52        528.92        20.78 o
  17  -7   2         15.51          7.09         3.61 o
  18  -7   2        825.50        771.92        25.32 o
  19  -7   2         28.63         25.76         4.96 o
  20  -7   2        123.44        115.78        11.64 o
  21  -7   2         28.16         23.45         5.08 o
  22  -7   2        259.59        270.63        22.61 o
  23  -7   2        179.31        187.39        10.47 o
  24  -7   2        145.05        160.05         9.43 o
  25  -7   2         38.96         37.81         4.75 o
  26  -7   2        218.15        200.42        15.24 o
  27  -7   2        230.35        230.89        15.82 o
  28  -7   2         61.01         62.67         8.31 o
  29  -7   2          4.53          2.88         3.56 o
  30  -7   2         74.00         71.93         6.65 o
  31  -7   2         33.16         28.20         3.78 o
  32  -7   2          4.18          4.25         2.23 o
  33  -7   2         17.26         19.09         3.36 o
  34  -7   2         80.25         94.40         6.38 o
  35  -7   2          1.74          2.32         1.90 o
  36  -7   2         24.88         25.73         5.71 o
  10  -6   2        339.79        303.35        24.36 o
  11  -6   2        452.27        430.02        29.44 o
  12  -6   2        328.71        323.97        18.54 o
  13  -6   2         85.75         74.33         9.08 o
  14  -6   2        367.47        362.99        19.96 o
  15  -6   2        365.42        330.57        19.17 o
  16  -6   2        911.24        878.12        33.66 o
  17  -6   2       1667.70       1579.92        43.38 o
  18  -6   2        659.14        680.69        28.06 o
  19  -6   2        537.38        554.90        25.42 o
  20  -6   2        133.38        135.29        12.45 o
  21  -6   2        620.47        569.25        25.86 o
  22  -6   2        405.09        425.72        22.11 o
  23  -6   2       1124.65       1104.07        36.20 o
  24  -6   2        839.10        874.05        35.04 o
  25  -6   2         16.34         22.85         4.54 o
  26  -6   2          6.85         -0.18         3.57 o
  27  -6   2         91.05         97.90        10.66 o
  28  -6   2        156.99        157.25        19.32 o
  29  -6   2         50.97         44.84        10.44 o
  30  -6   2         36.49         36.99         6.65 o
  31  -6   2         59.62         59.72         6.57 o
  32  -6   2         32.66         29.53         4.59 o
  33  -6   2         27.44         32.59         4.63 o
  34  -6   2          6.85          3.57         2.14 o
  35  -6   2         57.74         54.08         5.53 o
  36  -6   2          5.03          9.85         2.92 o
  37  -6   2          4.73          5.65         3.52 o
  38  -6   2         35.00         32.71         3.64 o
  39  -6   2         87.19         96.23        10.10 o
  11  -5   2        843.11        769.99        37.96 o
  12  -5   2        795.36        746.31        34.26 o
  13  -5   2        441.60        433.65        20.53 o
  14  -5   2          4.91          4.80         3.13 o
  15  -5   2       1506.31       1425.85        39.72 o
  16  -5   2        513.05        498.90        30.43 o
  17  -5   2         76.19         77.02         7.40 o
  18  -5   2        640.31        599.47        25.87 o
  19  -5   2         52.12         56.25        15.27 o
  20  -5   2         88.12         82.17         9.69 o
  21  -5   2         94.02         85.13         6.89 o
  22  -5   2        167.17        172.27        13.64 o
  23  -5   2        223.33        220.72        12.93 o
  24  -5   2        582.87        590.95        22.19 o
  25  -5   2          3.79          3.83         4.18 o
  26  -5   2        110.59         92.77        10.66 o
  27  -5   2          3.34          3.22         3.51 o
  28  -5   2        172.92        176.25        14.18 o
  29  -5   2         50.08         52.04         8.06 o
  30  -5   2        176.92        168.92        14.29 o
  31  -5   2         32.80         33.36         5.52 o
  32  -5   2         66.69         72.62         7.38 o
  33  -5   2         14.52         11.25         4.86 o
  34  -5   2         68.07         58.50         6.46 o
  35  -5   2         51.59         49.67         5.73 o
  36  -5   2         28.35         31.63         4.68 o
  37  -5   2         15.36         11.42         2.79 o
  38  -5   2         46.86         50.51         6.23 o
  39  -5   2         26.37         27.71         4.31 o
  40  -5   2         55.13         69.97         5.16 o
  41  -5   2          0.78         -2.86         3.22 o
  11  -4   2        510.29        496.66        20.16 o
  12  -4   2        933.28        902.80        60.29 o
  13  -4   2        238.25        212.88        13.78 o
  14  -4   2        494.48        501.74        21.35 o
  15  -4   2        297.81        289.37        13.04 o
  16  -4   2         22.90         23.21         4.66 o
  17  -4   2        891.18        871.89        41.12 o
  18  -4   2         89.50         87.84         9.69 o
  19  -4   2         14.98         16.84         4.66 o
  20  -4   2         72.55         63.02         8.35 o
  21  -4   2        302.33        309.80        18.64 o
  22  -4   2        103.72         80.09         9.69 o
  23  -4   2        208.11        206.91        15.36 o
  24  -4   2        595.01        584.99        18.42 o
  25  -4   2        206.98        193.83        14.93 o
  26  -4   2         38.06         31.36         6.43 o
  27  -4   2         95.39        100.53        11.02 o
  28  -4   2         15.29         11.47        10.13 o
  29  -4   2        547.89        545.35        20.86 o
  30  -4   2        127.22        115.88         8.35 o
  31  -4   2         74.89         69.42         6.46 o
  32  -4   2        130.14        125.93        12.64 o
  33  -4   2         52.08         52.61         6.74 o
  34  -4   2         55.58         51.82         6.50 o
  35  -4   2        166.03        177.93        13.24 o
  36  -4   2          7.06          4.69         2.77 o
  37  -4   2         92.49         98.08        10.19 o
  38  -4   2         54.26         55.87         5.88 o
  39  -4   2         67.78         74.43         6.29 o
  40  -4   2          6.71         11.61         3.50 o
  41  -4   2        100.98        115.39         8.24 o
  42  -4   2         25.56         31.66         4.06 o
   3  -3   2        295.70        356.12        14.67 o
   4  -3   2        429.12        461.44        17.64 o
   9  -3   2       1989.80       2347.76        59.57 o
  10  -3   2         39.57         42.24         5.79 o
  11  -3   2       1247.00       1296.50        31.75 o
  12  -3   2       2958.01       3140.48        67.25 o
  13  -3   2       2416.96       2385.58       111.09 o
  14  -3   2        279.75        274.00        11.82 o
  15  -3   2        713.26        731.03        19.75 o
  16  -3   2        183.71        174.68         9.67 o
  17  -3   2        434.99        461.83        19.16 o
  18  -3   2        618.14        622.77        24.24 o
  19  -3   2        138.11        147.84        21.88 o
  20  -3   2        427.61        396.53        20.01 o
  21  -3   2        106.49        104.61        14.04 o
  22  -3   2        196.56        185.68        14.18 o
  23  -3   2        153.19        151.44        13.10 o
  24  -3   2       1050.73        995.96        93.43 o
  25  -3   2        336.42        332.22        19.90 o
  26  -3   2        232.39        242.48        13.90 o
  27  -3   2        225.84        215.72        15.64 o
  28  -3   2       1584.47       1607.06        38.01 o
  29  -3   2        123.80        129.79        10.29 o
  30  -3   2         33.10         42.87         6.07 o
  31  -3   2        210.74        199.46        11.00 o
  32  -3   2        147.20        144.53         9.30 o
  33  -3   2         73.97         62.53         6.14 o
  34  -3   2        174.44        192.26        10.49 o
  35  -3   2         14.88         19.25         4.17 o
  36  -3   2        157.42        154.02        10.68 o
  37  -3   2        268.55        272.41        13.75 o
  38  -3   2         10.16          9.12         2.95 o
  39  -3   2         43.40         49.14         5.65 o
  40  -3   2         24.04         20.34         3.53 o
  41  -3   2          1.74          6.36         3.15 o
  42  -3   2         10.58         10.45         2.82 o
  43  -3   2         28.55         22.37         3.44 o
   0  -2   2       1851.61       2012.41        27.89 o
   1  -2   2        784.32        830.97        14.28 o
   2  -2   2       1127.25       1119.23        21.99 o
   3  -2   2        177.71        174.97         5.57 o
   4  -2   2        445.07        442.99        11.79 o
   5  -2   2       1175.19       1128.04        20.92 o
   6  -2   2        625.46        628.57        68.97 o
   7  -2   2        922.56       1026.00        34.41 o
   8  -2   2        131.38        163.07         6.90 o
   9  -2   2       1201.00       1236.73        53.28 o
  10  -2   2       1433.71       1555.27        50.02 o
  11  -2   2       2000.40       2095.85        32.00 o
  12  -2   2       3199.50       3530.43        94.83 o
  13  -2   2         51.29         50.32         4.83 o
  14  -2   2        389.74        355.19        12.63 o
  15  -2   2        880.76        914.03        56.91 o
  16  -2   2        995.65        954.63        25.42 o
  17  -2   2        410.22        412.16        22.08 o
  18  -2   2        880.82        916.66        48.95 o
  19  -2   2        573.47        634.69        24.20 o
  20  -2   2        588.05        613.30        51.77 o
  21  -2   2        369.65        351.89        33.48 o
  22  -2   2        150.04        147.11        16.34 o
  23  -2   2         96.77         74.25         9.08 o
  24  -2   2        280.19        279.43        18.88 o
  25  -2   2        352.37        339.06        27.72 o
  26  -2   2        352.91        339.91        20.37 o
  27  -2   2        561.49        606.09        27.63 o
  28  -2   2        420.32        477.59        18.93 o
  29  -2   2       1223.14       1237.44        31.85 o
  30  -2   2        283.51        287.19        15.09 o
  31  -2   2         23.66         13.31         5.30 o
  32  -2   2        570.86        589.27        21.93 o
  33  -2   2        134.91        137.67         9.00 o
  34  -2   2         89.52         89.15         7.29 o
  35  -2   2         18.57         18.27         3.48 o
  36  -2   2         64.51         76.42         6.57 o
  37  -2   2        176.50        179.90        13.82 o
  38  -2   2         92.51        101.57         8.31 o
  39  -2   2          5.19          0.82         2.40 o
  40  -2   2         39.31         41.04         5.14 o
  41  -2   2         45.32         35.92         4.52 o
  42  -2   2          6.94          7.73         2.29 o
  43  -2   2          2.07          3.10         1.94 o
  44  -2   2         55.47         67.58         5.65 o
   1  -1   2        847.81        862.06        12.45 o
   2  -1   2         81.97         77.73         2.64 o
   3  -1   2       1074.42       1100.28        11.88 o
   4  -1   2        260.31        252.01         5.93 o
   5  -1   2         91.44        100.44         3.81 o
   6  -1   2       1886.20       1815.68        29.62 o
   7  -1   2        802.13        814.20        13.63 o
   8  -1   2       3408.22       3505.93        57.09 o
   9  -1   2       2082.10       2096.80        24.60 o
  10  -1   2       1038.20       1076.93        16.52 o
  11  -1   2        735.74        775.27        30.72 o
  12  -1   2       4115.37       4452.91        51.11 o
  13  -1   2        324.35        326.95        11.38 o
  14  -1   2        356.68        353.04        12.05 o
  15  -1   2        873.76        975.39        22.21 o
  16  -1   2        510.19        498.76        20.19 o
  17  -1   2        266.09        269.37        11.15 o
  18  -1   2        241.20        277.77        15.28 o
  19  -1   2        235.46        251.94        14.91 o
  20  -1   2        435.81        468.98        20.92 o
  21  -1   2        248.71        255.88        15.74 o
  22  -1   2        329.59        321.62        18.08 o
  23  -1   2        231.32        214.98        12.23 o
  24  -1   2        615.67        605.62        20.48 o
  25  -1   2       1158.11       1294.60        31.09 o
  26  -1   2        303.88        300.63        14.92 o
  27  -1   2        443.39        489.14        19.19 o
  28  -1   2       3236.56       3226.70        54.41 o
  29  -1   2        442.35        482.57        16.72 o
  30  -1   2        532.44        514.36        26.55 o
  31  -1   2        517.50        484.92        19.66 o
  32  -1   2        238.88        258.79        12.43 o
  33  -1   2        410.42        423.51        15.96 o
  34  -1   2        427.04        435.35        16.18 o
  35  -1   2        180.25        177.35        10.17 o
  36  -1   2        203.19        216.90        11.09 o
  37  -1   2        328.90        352.88        14.97 o
  38  -1   2         12.61          8.06         2.70 o
  39  -1   2         49.39         43.05         5.52 o
  40  -1   2          0.04         -1.01         2.55 o
  41  -1   2         13.58         14.27         3.33 o
  42  -1   2         69.43         69.10         6.04 o
  43  -1   2          0.39         -0.48         3.22 o
  44  -1   2         11.64          5.48         2.19 o
   0   0   2       1652.24       1605.23        21.94 o
   1   0   2        647.95        671.02         9.19 o
   2   0   2        185.19        153.39         4.22 o
   3   0   2        377.78        341.51         6.43 o
   4   0   2        477.94        414.81         7.16 o
   5   0   2       1058.89       1032.73        11.52 o
   6   0   2        201.08        202.96         3.44 o
   7   0   2        892.18        913.12        10.23 o
   8   0   2        175.83        201.31         4.36 o
   9   0   2       4905.95       4947.03        31.34 o
  10   0   2       1971.07       1869.24        18.80 o
  11   0   2       3783.38       4087.20        85.70 o
  12   0   2       8661.47       9841.72        79.95 o
  13   0   2          0.36          6.41         2.07 o
  14   0   2         79.79         87.42         5.02 o
  15   0   2          1.86          1.28         1.79 o
  16   0   2       1632.47       1691.18        35.01 o
  17   0   2        160.50        195.68         9.41 o
  18   0   2          6.72          4.90         2.35 o
  19   0   2          8.48         20.25         3.79 o
  20   0   2        635.18        690.88        24.82 o
  21   0   2        267.09        277.21        13.46 o
  22   0   2         75.26        102.37         7.95 o
  23   0   2          1.19          1.57         2.01 o
  24   0   2        451.88        431.79        18.24 o
  25   0   2       1045.11       1133.06        28.58 o
  26   0   2         96.55        100.30         8.39 o
  27   0   2        840.07        787.36        31.32 o
  28   0   2        584.59        590.53        20.98 o
  29   0   2         53.07         54.79         6.04 o
  30   0   2         58.16         49.00         6.23 o
  31   0   2          3.72         -2.06         2.84 o
  32   0   2        132.98        127.08         8.64 o
  33   0   2        273.54        291.97        16.13 o
  34   0   2        182.18        180.56        11.94 o
  35   0   2         88.37         92.31         7.53 o
  36   0   2        111.96        124.61         8.58 o
  37   0   2         15.19         14.64         3.98 o
  38   0   2         41.21         37.74         4.71 o
  39   0   2         13.36          7.72         2.77 o
  40   0   2        161.81        177.53         8.94 o
  41   0   2        100.65        107.93         7.90 o
  42   0   2         17.24         13.76         3.00 o
  43   0   2          0.76         -0.27         1.88 o
  44   0   2          9.53          7.93         2.65 o
   1   1   2        851.36        866.36         8.09 o
   2   1   2         82.77         75.29         2.54 o
   3   1   2       1066.00       1082.06        10.37 o
   4   1   2        266.77        259.01         3.73 o
   5   1   2         90.38        101.08         2.53 o
   6   1   2       1887.25       1832.04        19.26 o
   7   1   2        803.97        820.54         9.19 o
   8   1   2       3416.36       3519.57        61.35 o
   9   1   2       2086.33       2135.46        22.63 o
  10   1   2       1033.06       1072.76        14.20 o
  11   1   2        734.02        755.62        11.57 o
  12   1   2       4104.02       4457.61        81.92 o
  13   1   2        324.77        307.37         8.50 o
  14   1   2        358.36        362.32         8.83 o
  15   1   2        874.01        960.13        16.87 o
  16   1   2        510.33        552.43        21.90 o
  17   1   2        264.53        261.38        10.81 o
  18   1   2        241.15        272.22        13.73 o
  19   1   2        234.95        242.60        11.03 o
  20   1   2        441.01        491.85        20.55 o
  21   1   2        251.73        267.76        14.54 o
  22   1   2        331.45        326.36        14.93 o
  23   1   2        228.72        228.53        16.79 o
  24   1   2        615.63        595.56        19.73 o
  25   1   2       1159.24       1206.28        36.87 o
  26   1   2        303.63        313.20        14.65 o
  27   1   2        449.58        428.53        17.57 o
  28   1   2       3244.20       3148.91        91.63 o
  29   1   2        441.92        442.00        14.03 o
  30   1   2        531.99        550.82        22.20 o
  31   1   2        516.41        537.43        20.67 o
  32   1   2        240.13        245.74        12.03 o
  33   1   2        411.93        412.13        18.10 o
  34   1   2        427.16        477.84        28.89 o
  35   1   2        180.75        188.13        12.16 o
  36   1   2        202.36        202.42        12.47 o
  37   1   2        326.67        343.05        16.52 o
  38   1   2         12.45         14.74         3.13 o
  39   1   2         48.84         44.27         4.86 o
  40   1   2          0.03         -0.87         1.96 o
  41   1   2         13.07         12.40         2.74 o
  42   1   2         69.25         84.77         5.61 o
  43   1   2          0.35          2.40         1.82 o
  44   1   2         11.53          6.22         3.39 o
   0   2   2       1854.59       1908.52        17.99 o
   1   2   2        775.02        766.69         7.25 o
   2   2   2       1124.84       1094.40        10.59 o
   3   2   2        173.39        170.04         3.52 o
   4   2   2        443.01        419.08         6.77 o
   5   2   2       1186.00       1154.62         9.87 o
   6   2   2        623.47        601.50         8.74 o
   7   2   2        917.47        962.13        16.75 o
   8   2   2        127.81        153.74         4.16 o
   9   2   2       1205.89       1264.18        14.36 o
  10   2   2       1428.20       1489.15        21.26 o
  11   2   2       2004.08       2060.08        29.56 o
  12   2   2       3206.10       3431.65        75.11 o
  13   2   2         51.03         47.61         3.45 o
  14   2   2        385.42        355.33         9.26 o
  15   2   2        879.36        882.54        24.99 o
  16   2   2        999.53       1029.68        15.61 o
  17   2   2        408.32        430.66        14.58 o
  18   2   2        887.02        916.37        16.97 o
  19   2   2        575.09        551.82        13.99 o
  20   2   2        583.89        588.15        15.56 o
  21   2   2        373.14        390.09        11.53 o
  22   2   2        151.29        158.59         7.48 o
  23   2   2         97.75         79.89         5.50 o
  24   2   2        276.13        280.73        10.34 o
  25   2   2        349.39        346.83        11.65 o
  26   2   2        352.62        350.32        13.37 o
  27   2   2        562.08        546.45        21.37 o
  28   2   2        419.18        408.18        12.40 o
  29   2   2       1219.37       1246.37        51.05 o
  30   2   2        282.62        287.59        14.99 o
  31   2   2         24.11         19.96         4.44 o
  32   2   2        567.86        590.41        21.77 o
  33   2   2        134.96        146.63         9.25 o
  34   2   2         89.05         95.60         7.40 o
  35   2   2         18.45         19.39         4.66 o
  36   2   2         64.38         66.94         7.20 o
  37   2   2        174.57        176.27        11.30 o
  38   2   2         90.47        105.80         8.63 o
  39   2   2          5.18          7.15         2.80 o
  40   2   2         38.67         39.80         4.26 o
  41   2   2         45.90         46.08         4.34 o
  42   2   2          7.17          9.68         2.31 o
  43   2   2          2.07          0.06         2.21 o
  44   2   2         55.90         63.34         7.89 o
   1   3   2        499.90        519.12         7.53 o
   2   3   2         70.79         74.57         2.83 o
   3   3   2        296.58        319.41         5.78 o
   4   3   2        436.73        431.50         6.51 o
   5   3   2        178.15        178.84         4.14 o
   6   3   2        302.51        284.28         5.56 o
   7   3   2         42.45         45.64         2.55 o
   8   3   2       1327.40       1358.22        14.35 o
   9   3   2       2003.71       2055.37        47.18 o
  10   3   2         40.26         40.89         2.63 o
  11   3   2       1241.74       1294.07        26.23 o
  12   3   2       2952.32       3111.23        39.06 o
  13   3   2       2410.97       2567.02        28.36 o
  14   3   2        280.39        296.70         8.82 o
  15   3   2        711.49        694.20        17.18 o
  16   3   2        183.09        171.78         6.98 o
  17   3   2        435.08        429.19        11.32 o
  18   3   2        619.57        636.67        15.76 o
  19   3   2        138.75        140.71         6.69 o
  20   3   2        433.21        455.11        12.37 o
  21   3   2        105.53         90.77         5.66 o
  22   3   2        198.09        183.31         8.04 o
  23   3   2        153.24        146.69         8.36 o
  24   3   2       1051.91       1030.60        29.38 o
  25   3   2        335.52        324.16        23.32 o
  26   3   2        233.64        226.74        11.83 o
  27   3   2        226.64        213.60        12.00 o
  28   3   2       1592.23       1625.21        68.83 o
  29   3   2        123.16        125.50         8.85 o
  30   3   2         32.81         30.04         4.45 o
  31   3   2        210.23        192.05        12.39 o
  32   3   2        147.24        146.30        10.87 o
  33   3   2         74.17         63.14         7.21 o
  34   3   2        173.78        178.62        11.81 o
  35   3   2         14.76         14.61         4.70 o
  36   3   2        156.20        172.47         9.52 o
  37   3   2        268.28        272.72        11.55 o
  38   3   2          9.97          9.43         3.26 o
  39   3   2         43.01         44.31         5.34 o
  40   3   2         23.89         23.72         3.90 o
  41   3   2          1.65          1.63         1.63 o
  42   3   2         10.57         16.78         2.45 o
  43   3   2         29.35         25.83         2.97 o
   0   4   2         39.60         44.75         3.44 o
   1   4   2       1791.35       1800.97        32.70 o
   2   4   2        470.12        527.63         9.29 o
   3   4   2       1182.36       1231.77        18.32 o
   4   4   2        167.49        155.67         5.13 o
   5   4   2        402.54        441.67        11.10 o
   6   4   2        105.30         99.94         3.67 o
   7   4   2        282.54        284.14         6.68 o
   8   4   2        251.92        254.89         6.36 o
   9   4   2       1141.28       1229.02        39.26 o
  10   4   2        878.19        905.10        21.28 o
  11   4   2        508.69        543.94        18.87 o
  12   4   2        936.06        937.38        14.22 o
  13   4   2        238.34        237.33         8.42 o
  14   4   2        494.28        504.81        35.84 o
  15   4   2        298.87        316.48        14.41 o
  16   4   2         23.49         26.41         4.03 o
  17   4   2        894.10        852.32        22.78 o
  18   4   2         89.06         91.10         7.40 o
  19   4   2         15.59         19.13         3.57 o
  20   4   2         72.11         59.91         6.19 o
  21   4   2        298.61        288.55        13.75 o
  22   4   2        102.74         90.02         7.83 o
  23   4   2        204.93        172.77        13.50 o
  24   4   2        591.75        580.05        18.48 o
  25   4   2        205.18        184.96        12.23 o
  26   4   2         38.35         29.67         3.99 o
  27   4   2         94.37         90.48         6.72 o
  28   4   2         15.13         11.90         2.92 o
  29   4   2        546.83        514.91        17.92 o
  30   4   2        127.07        118.60         8.64 o
  31   4   2         75.82         68.04         6.61 o
  32   4   2        130.22        131.13        10.19 o
  33   4   2         52.35         41.35         5.72 o
  34   4   2         55.83         55.26         6.73 o
  35   4   2        166.60        181.73        14.47 o
  36   4   2          7.00          2.62         2.78 o
  37   4   2         92.82         90.33         6.51 o
  38   4   2         54.03         57.64         4.94 o
  39   4   2         67.43         67.82         5.01 o
  40   4   2          6.71          7.77         3.04 o
  41   4   2        100.95        104.11         6.19 o
  42   4   2         25.30         24.80         5.28 o
   1   5   2        453.77        522.18        12.15 o
   2   5   2         38.22         25.37         2.66 o
   3   5   2        177.80        204.24         7.75 o
   4   5   2         27.46         23.67         2.56 o
   5   5   2         78.76         80.10         4.53 o
   6   5   2        371.12        406.97        18.47 o
   7   5   2        117.97        130.94         5.78 o
   8   5   2        360.62        379.68        11.41 o
   9   5   2        172.25        151.25         6.35 o
  10   5   2         60.07         50.60         3.80 o
  11   5   2        842.33        847.30        15.68 o
  12   5   2        798.23        760.01        16.53 o
  13   5   2        444.95        484.64        19.97 o
  14   5   2          4.77          4.01         1.79 o
  15   5   2       1506.13       1493.88        36.63 o
  16   5   2        512.88        525.08        19.75 o
  17   5   2         75.69         74.76         6.03 o
  18   5   2        643.18        605.26        17.39 o
  19   5   2         52.54         54.70         6.17 o
  20   5   2         87.14         76.56         9.13 o
  21   5   2         92.28         89.45         7.11 o
  22   5   2        167.33        143.08        10.79 o
  23   5   2        225.54        211.89        10.00 o
  24   5   2        582.98        528.36        16.06 o
  25   5   2          3.80          3.31         2.36 o
  26   5   2        111.14         97.44         6.96 o
  27   5   2          3.25          3.42         2.40 o
  28   5   2        174.81        173.94         9.31 o
  29   5   2         50.66         52.12         5.25 o
  30   5   2        175.47        161.96         8.86 o
  31   5   2         33.55         31.72         4.50 o
  32   5   2         66.72         63.42         5.89 o
  33   5   2         13.72         10.87         3.18 o
  34   5   2         68.85         71.22         6.89 o
  35   5   2         52.71         55.88         5.81 o
  36   5   2         28.69         23.59         3.87 o
  37   5   2         14.50          8.85         2.19 o
  38   5   2         46.64         49.54         4.16 o
  39   5   2         26.95         25.42         3.26 o
  40   5   2         55.01         73.17         5.86 o
   0   6   2        494.94        503.36        22.09 o
   1   6   2        187.94        195.09         9.63 o
   2   6   2        434.47        436.85        12.06 o
   3   6   2          5.40          5.95         1.76 o
   4   6   2          1.80          7.46         1.99 o
   5   6   2        182.01        187.21        10.48 o
   6   6   2          4.10          3.35         1.86 o
   7   6   2          7.18          7.14         1.98 o
   8   6   2         85.92         84.25         5.73 o
   9   6   2        211.47        197.11         9.93 o
  10   6   2        337.94        342.54        11.69 o
  11   6   2        450.64        475.48        13.91 o
  12   6   2        328.69        336.05        11.71 o
  13   6   2         86.05         79.97         7.90 o
  14   6   2        367.67        370.31        20.75 o
  15   6   2        363.40        329.96        15.69 o
  16   6   2        909.50        895.94        22.60 o
  17   6   2       1660.46       1601.03        33.15 o
  18   6   2        656.79        608.82        18.78 o
  19   6   2        535.61        585.36        18.50 o
  20   6   2        133.28        129.10         7.82 o
  21   6   2        619.39        598.69        16.82 o
  22   6   2        405.45        402.14        12.72 o
  23   6   2       1126.28       1118.22        29.33 o
  24   6   2        839.86        824.41        26.94 o
  25   6   2         16.78         21.96         3.37 o
  26   6   2          6.67          5.85         2.23 o
  27   6   2         89.91         98.35         6.33 o
  28   6   2        156.29        143.68         7.41 o
  29   6   2         50.53         55.03         4.60 o
  30   6   2         37.54         36.79         4.80 o
  31   6   2         59.67         52.01         5.29 o
  32   6   2         32.01         27.40         3.85 o
  33   6   2         27.63         24.67         3.99 o
  34   6   2          6.72          6.60         2.37 o
  35   6   2         58.19         59.01         5.81 o
  36   6   2          5.08          3.35         2.17 o
  37   6   2          4.86          8.19         2.27 o
  38   6   2         35.12         41.36         6.94 o
   1   7   2         80.31         86.34         6.99 o
   2   7   2         87.35         74.07         6.47 o
   3   7   2        119.84        113.91         8.01 o
   4   7   2        434.98        395.24        14.77 o
   5   7   2        217.18        204.32        10.58 o
   6   7   2         35.54         32.22         3.08 o
   7   7   2        290.93        278.01         8.30 o
   8   7   2         22.64         23.61         2.34 o
   9   7   2        270.00        262.60         8.48 o
  10   7   2        132.70        116.15         6.58 o
  11   7   2        442.81        447.78        18.53 o
  12   7   2        498.99        500.84        17.10 o
  13   7   2        310.45        309.69        13.38 o
  14   7   2         35.29         35.09         4.94 o
  15   7   2        356.65        377.51        13.17 o
  16   7   2        498.12        507.55        20.02 o
  17   7   2         15.92         19.60         3.52 o
  18   7   2        830.54        818.61        26.32 o
  19   7   2         28.56         19.40         3.24 o
  20   7   2        121.71        116.20         7.41 o
  21   7   2         28.06         23.84         3.41 o
  22   7   2        259.05        253.75        10.03 o
  23   7   2        181.55        169.85         8.16 o
  24   7   2        143.75        142.97         7.42 o
  25   7   2         37.90         36.90         3.94 o
  26   7   2        218.10        208.65         8.67 o
  27   7   2        232.65        233.51         9.02 o
  28   7   2         61.56         71.11         4.95 o
  29   7   2          5.02          5.11         2.08 o
  30   7   2         73.73         65.28         4.95 o
  31   7   2         31.73         34.62         3.57 o
  32   7   2          4.27          5.49         2.07 o
  33   7   2         17.70         14.69         3.42 o
  34   7   2         81.56         89.87         6.99 o
  35   7   2          1.78          0.99         3.06 o
  36   7   2         25.10         29.61         6.05 o
   0   8   2         16.31          9.57         4.93 o
   1   8   2        260.82        245.77        10.08 o
   2   8   2        109.11        107.77         6.82 o
   3   8   2          1.70          2.87         1.99 o
   4   8   2        243.86        244.56         9.20 o
   5   8   2        124.39        123.77         6.63 o
   6   8   2         77.98         78.62         5.36 o
   7   8   2        140.44        143.69         7.59 o
   8   8   2        267.97        261.20        10.24 o
   9   8   2         15.46         13.14         2.67 o
  10   8   2        248.91        243.73        10.34 o
  11   8   2        112.69        115.48         6.88 o
  12   8   2         14.81         16.30         2.78 o
  13   8   2        110.49        101.55         7.05 o
  14   8   2        223.29        223.05        10.27 o
  15   8   2        192.86        213.45         9.12 o
  16   8   2        120.21        132.40         7.98 o
  17   8   2        109.69        107.91         7.09 o
  18   8   2         80.87         92.17         6.58 o
  19   8   2        670.11        709.66        17.77 o
  20   8   2         15.31         14.60         2.97 o
  21   8   2        141.24        138.87         7.18 o
  22   8   2        434.23        423.18        12.29 o
  23   8   2         31.25         28.88         3.47 o
  24   8   2        223.08        217.38         8.47 o
  25   8   2         11.76          8.94         2.24 o
  26   8   2          4.87         10.41         2.24 o
  27   8   2          7.16          5.32         1.89 o
  28   8   2         41.37         41.05         3.80 o
  29   8   2         17.96         18.96         2.35 o
  30   8   2          7.47          7.14         4.01 o
  31   8   2         12.50         10.93         2.50 o
  33   8   2         43.32         54.51         7.64 o
   1   9   2        185.83        178.97         8.74 o
   2   9   2        300.18        271.37        10.77 o
   3   9   2         73.39         81.32         6.10 o
   4   9   2        128.33        125.09         8.16 o
   5   9   2        339.02        327.10        10.71 o
   6   9   2         89.72         85.60         6.05 o
   7   9   2         47.45         44.96         4.57 o
   8   9   2        164.31        171.97         8.22 o
   9   9   2         22.01         23.20         3.53 o
  10   9   2        161.66        167.15         7.98 o
  11   9   2         17.85         17.98         3.18 o
  12   9   2        235.26        236.93         9.37 o
  13   9   2        169.82        170.18         7.29 o
  14   9   2         13.64          8.37         2.44 o
  15   9   2         16.37         11.32         2.82 o
  16   9   2         97.80        102.89         6.55 o
  17   9   2         30.62         29.69         3.74 o
  18   9   2         88.83         81.85         5.27 o
  19   9   2         54.42         59.79         4.45 o
  20   9   2          7.65         11.04         2.48 o
  21   9   2          8.83          8.97         2.37 o
  22   9   2        137.57        143.89         6.85 o
  23   9   2         70.72         67.49         4.61 o
  24   9   2          8.06         12.29         2.15 o
  25   9   2         17.59         17.78         2.55 o
  26   9   2        112.08        115.16         6.98 o
  27   9   2          4.04          3.76         1.79 o
   0  10   2         67.75         66.47         9.03 o
   1  10   2        124.12        122.01         8.35 o
   2  10   2         14.66         15.89         4.28 o
   3  10   2         70.46         63.93         6.25 o
   4  10   2         89.25         84.09         6.15 o
   5  10   2         27.51         21.52         3.54 o
   6  10   2         18.84         22.87         3.49 o
   7  10   2         17.28         18.88         3.34 o
   8  10   2         96.56        110.00         6.21 o
   9  10   2         87.95         90.61         5.13 o
  10  10   2         34.28         34.48         3.99 o
  11  10   2          3.46          8.12         2.37 o
  12  10   2         36.34         37.54         3.81 o
  13  10   2         40.37         50.93         4.28 o
  14  10   2        142.07        139.13         7.72 o
  15  10   2         60.01         58.97         4.16 o
  16  10   2         20.59         25.68         2.85 o
  17  10   2         57.12         64.10         3.99 o
  18  10   2         27.14         31.68         2.83 o
  19  10   2         67.29         85.87         4.72 o
  20  10   2          8.82          9.00         2.19 o
  21  10   2         13.60         15.43         2.84 o
  22  10   2        191.44        210.22        12.62 o
   1  11   2         12.24          8.06         1.60 o
   2  11   2         74.21         67.59         3.90 o
   3  11   2          6.25          6.09         1.63 o
   4  11   2         22.43         19.72         2.34 o
   5  11   2         44.28         53.11         3.55 o
   6  11   2         14.18         12.07         2.29 o
   7  11   2          2.92          3.07         1.49 o
   8  11   2         11.96          9.95         2.02 o
   9  11   2         34.46         42.57         4.58 o
  10  11   2         51.64         49.74         4.74 o
  11  11   2          1.24          0.32         1.41 o
  12  11   2         62.02         59.21         3.72 o
  13  11   2         86.67        113.79         5.52 o
  14  11   2         13.41         19.56         3.51 o
  15  11   2         93.93        108.25        10.44 o
   1 -10   3          2.30          6.08         3.38 o
   2 -10   3        128.52        130.69        10.38 o
   3 -10   3          0.89          0.86         3.18 o
   4 -10   3        138.89        121.82         9.85 o
   5 -10   3          9.77         12.23         4.17 o
   6 -10   3          5.97         11.52         6.50 o
   7 -10   3          7.15          3.14         4.15 o
   8 -10   3        114.02        121.80        14.67 o
   9 -10   3         59.57         65.26        10.32 o
  10 -10   3         44.72         41.88         8.90 o
  11 -10   3         14.42         15.07         6.36 o
  12 -10   3        145.82        169.57        15.86 o
  13 -10   3         18.41         24.98         6.85 o
  14 -10   3         27.24         25.51         6.23 o
  15 -10   3         10.71          7.55         4.40 o
  16 -10   3         19.69         24.57         4.37 o
  17 -10   3          7.89          6.86         4.38 o
  18 -10   3         12.92         13.76         4.54 o
   1  -9   3         70.24         69.94        13.32 o
   2  -9   3         48.39         60.29        12.50 o
   3  -9   3         54.14         37.19         9.77 o
   4  -9   3        168.48        152.69        19.39 o
   5  -9   3         48.09         33.92         9.35 o
   6  -9   3         57.53         42.14        10.19 o
   7  -9   3         27.45         35.49         7.17 o
   8  -9   3          6.74          9.41         5.12 o
   9  -9   3         70.50         70.03         9.15 o
  10  -9   3         76.23         79.26         9.29 o
  11  -9   3          1.74          4.51         3.59 o
  12  -9   3          6.98          9.28         4.58 o
  13  -9   3         43.96         46.21         7.66 o
  14  -9   3          9.02         10.25         4.11 o
  15  -9   3        131.54        121.61        10.90 o
  16  -9   3        164.70        182.86        16.95 o
  17  -9   3        130.21        137.44        10.99 o
  18  -9   3         39.35         43.00         5.46 o
  19  -9   3         84.88         93.92         7.27 o
  20  -9   3        284.27        279.03        14.59 o
  21  -9   3         41.79         53.20         6.47 o
  22  -9   3          4.64          6.17         2.61 o
  23  -9   3         89.15         79.23        10.18 o
  24  -9   3         13.75         11.10         4.19 o
  25  -9   3          7.51          9.53         3.99 o
   1  -8   3         95.46         81.66        10.58 o
   2  -8   3        149.27        120.64        18.09 o
   3  -8   3         95.59        104.58        17.06 o
   4  -8   3        249.13        234.46        24.38 o
   5  -8   3        105.11        134.17        19.10 o
   6  -8   3          4.73          5.15         4.00 o
   7  -8   3         39.13         40.65         7.87 o
   8  -8   3         18.35         17.52         6.04 o
   9  -8   3        192.23        181.78        16.48 o
  10  -8   3         70.33         63.65        15.37 o
  11  -8   3         73.21         71.61         8.15 o
  12  -8   3         25.00         23.65         5.25 o
  13  -8   3         43.07         50.33        10.39 o
  14  -8   3        467.70        476.36        19.50 o
  15  -8   3         24.62         30.69         6.15 o
  16  -8   3        291.02        264.55        14.37 o
  17  -8   3         59.49         55.84         7.10 o
  18  -8   3         43.50         32.74         5.50 o
  19  -8   3        130.39        120.64         9.52 o
  20  -8   3        180.41        183.83         9.87 o
  21  -8   3        115.29        115.41         7.78 o
  22  -8   3          5.87          8.95         3.49 o
  23  -8   3         21.04         27.43         4.76 o
  24  -8   3        326.15        333.35        21.91 o
  25  -8   3         11.11          9.16         2.92 o
  26  -8   3         80.61         71.67         6.01 o
  27  -8   3         18.87         15.85         2.85 o
  28  -8   3         14.86         12.43         2.56 o
  29  -8   3         19.91         16.65         3.56 o
  30  -8   3          0.78          5.60         3.91 o
   0  -7   3        220.90        214.98        23.01 o
   1  -7   3        266.02        238.02        17.02 o
   2  -7   3        211.59        187.62        15.11 o
   3  -7   3         75.14         86.86        13.22 o
   4  -7   3        239.47        205.50        15.74 o
   5  -7   3         58.37         47.99         6.22 o
   6  -7   3         54.91         43.87         7.93 o
   7  -7   3        180.29        170.27        22.54 o
   8  -7   3         42.39         37.18         5.24 o
   9  -7   3        222.83        222.96        11.76 o
  10  -7   3         82.22         71.75         6.87 o
  11  -7   3         63.99         65.67         7.81 o
  12  -7   3        652.26        647.45        40.47 o
  13  -7   3        127.85        136.17        11.26 o
  14  -7   3         94.83         86.90         9.02 o
  15  -7   3        314.18        288.65        15.64 o
  16  -7   3        110.24        101.05         9.47 o
  17  -7   3        145.19        151.16        11.32 o
  18  -7   3        118.36        117.59         9.86 o
  19  -7   3        139.13        117.39        11.95 o
  20  -7   3         13.21         15.16         4.09 o
  21  -7   3         14.18         12.78         3.67 o
  22  -7   3        313.38        305.40        14.62 o
  23  -7   3         23.49         24.61         5.23 o
  24  -7   3        198.68        187.52        11.63 o
  25  -7   3         43.84         43.04         5.88 o
  26  -7   3         17.40         13.82         4.11 o
  27  -7   3         30.77         30.45         4.69 o
  28  -7   3          5.14          4.47         2.92 o
  29  -7   3          7.30          2.77         2.19 o
  30  -7   3         34.51         34.65         4.28 o
  31  -7   3         39.65         34.95         4.12 o
  32  -7   3          4.04          6.36         2.92 o
  33  -7   3          3.48          4.64         2.00 o
  34  -7   3          0.16          2.15         1.86 o
   6  -6   3         31.29         26.54         8.17 o
   7  -6   3        279.25        294.66        17.99 o
   8  -6   3        107.91         96.27         8.57 o
   9  -6   3         52.95         52.67         5.52 o
  10  -6   3         52.58         50.01         5.53 o
  11  -6   3         45.26         54.52         5.97 o
  12  -6   3       1584.45       1509.68        31.04 o
  13  -6   3        387.37        374.17        14.99 o
  14  -6   3        563.65        519.90        17.78 o
  15  -6   3        109.94        105.10         8.08 o
  16  -6   3        687.47        635.48        19.98 o
  17  -6   3        351.03        337.76        14.24 o
  18  -6   3         42.03         34.40         5.92 o
  19  -6   3        328.91        304.44        15.93 o
  20  -6   3        243.71        229.20        13.89 o
  21  -6   3        231.58        247.51        12.43 o
  22  -6   3        196.19        190.00        10.93 o
  23  -6   3         14.31          9.85         3.32 o
  24  -6   3         22.86         17.89         4.63 o
  25  -6   3        163.91        157.63        11.16 o
  26  -6   3        473.62        480.76        19.25 o
  27  -6   3         16.37         16.21         3.95 o
  28  -6   3         44.36         43.60         5.98 o
  29  -6   3         39.00         36.57         5.31 o
  30  -6   3         35.07         34.70         5.23 o
  31  -6   3         15.80         20.84         3.99 o
  32  -6   3         22.08         25.18         4.06 o
  33  -6   3         39.59         39.25         4.62 o
  34  -6   3         90.87         91.37         6.73 o
  35  -6   3         72.74         87.70         7.62 o
  36  -6   3        120.23        127.88         8.36 o
   7  -5   3          9.78          5.80         4.25 o
   8  -5   3         57.75         60.84        11.94 o
   9  -5   3        128.32        124.51        11.77 o
  10  -5   3          0.24          4.29         3.48 o
  11  -5   3         74.70         65.34         8.79 o
  12  -5   3       1317.22       1218.09        85.56 o
  13  -5   3        497.80        478.98        23.11 o
  14  -5   3        599.97        552.72        38.35 o
  15  -5   3         63.95         54.55         4.89 o
  16  -5   3        315.55        311.57        13.26 o
  17  -5   3         53.92         63.73         6.20 o
  18  -5   3        106.58        110.66         9.15 o
  19  -5   3         35.36         36.19         7.09 o
  20  -5   3        141.97        148.53        13.67 o
  21  -5   3        166.34        146.21        11.02 o
  22  -5   3        251.39        229.75        13.81 o
  23  -5   3         84.31         78.41        12.97 o
  24  -5   3        219.53        219.57        16.63 o
  25  -5   3        160.35        160.26        14.40 o
  26  -5   3         67.86         60.13         9.19 o
  27  -5   3         75.90         65.93         9.38 o
  28  -5   3        130.97        119.80        12.05 o
  29  -5   3         24.55         24.01         5.92 o
  30  -5   3        244.25        243.59        16.26 o
  31  -5   3         59.07         57.23         7.91 o
  32  -5   3         23.88         15.08         4.38 o
  33  -5   3         24.72         22.92         4.19 o
  34  -5   3         54.68         60.42         5.45 o
  35  -5   3         30.29         30.55         4.24 o
  36  -5   3         22.16         28.72         3.93 o
  37  -5   3          6.46         10.55         3.47 o
  38  -5   3         45.05         56.78         5.67 o
  39  -5   3         29.24         27.50         3.80 o
   3  -4   3        393.45        394.48        27.40 o
   4  -4   3         93.37         89.62        13.62 o
   5  -4   3        194.49        197.55        19.88 o
   6  -4   3        214.95        222.15        20.88 o
   7  -4   3        237.47        233.30        14.93 o
   8  -4   3        194.38        209.87        13.94 o
   9  -4   3         79.07         69.69         6.56 o
  10  -4   3        273.70        259.47        12.53 o
  11  -4   3        159.16        188.88        17.55 o
  12  -4   3        520.37        455.63        21.58 o
  13  -4   3        200.78        193.11        15.57 o
  14  -4   3        474.48        481.57        22.25 o
  15  -4   3         10.59          8.22         3.67 o
  16  -4   3         28.49         35.02         6.34 o
  17  -4   3         77.43         81.47         9.34 o
  18  -4   3         38.81         44.47         7.04 o
  19  -4   3        356.23        337.22        16.01 o
  20  -4   3        269.66        265.69        17.65 o
  21  -4   3        608.36        597.33        21.96 o
  22  -4   3        678.50        650.96        22.75 o
  23  -4   3         90.90         87.88         8.45 o
  24  -4   3        231.65        247.73        14.05 o
  25  -4   3        206.45        214.97        13.10 o
  26  -4   3        665.87        662.79        29.20 o
  27  -4   3         12.30         10.47         5.24 o
  28  -4   3        244.61        243.06        17.43 o
  29  -4   3        162.01        152.92        13.90 o
  30  -4   3        403.22        413.04        29.66 o
  31  -4   3        227.65        227.21        16.10 o
  32  -4   3         73.61         87.24        10.03 o
  33  -4   3        165.97        149.04        12.43 o
  34  -4   3         32.29         27.81         6.17 o
  35  -4   3         90.39         98.83         9.80 o
  36  -4   3          2.93          0.02         2.78 o
  37  -4   3          1.77          0.67         2.46 o
  38  -4   3         91.77         90.44         7.54 o
  39  -4   3         15.78          8.90         4.11 o
  40  -4   3          9.07         14.61         4.67 o
   0  -3   3         50.51         45.49         9.02 o
   1  -3   3         14.55         21.89         4.89 o
   2  -3   3          0.53          1.93         2.83 o
   3  -3   3         41.77         65.42        11.44 o
   4  -3   3         57.41         55.32         7.65 o
   5  -3   3         87.37         92.54         8.84 o
   6  -3   3        355.19        348.87        16.95 o
   7  -3   3        693.93        720.85        41.41 o
   8  -3   3        637.57        684.97        23.77 o
   9  -3   3        555.05        631.31        15.55 o
  10  -3   3        304.94        337.85        11.35 o
  11  -3   3        357.91        407.65        14.87 o
  12  -3   3        182.91        179.53         9.94 o
  13  -3   3         40.23         38.97         4.76 o
  14  -3   3        790.57        846.00        45.99 o
  15  -3   3        748.39        757.80        21.67 o
  16  -3   3         66.65         63.85         6.42 o
  17  -3   3        711.20        703.99        35.81 o
  18  -3   3        206.42        202.94        10.07 o
  19  -3   3        339.31        328.90        12.84 o
  20  -3   3        329.24        322.88        28.95 o
  21  -3   3         74.43         72.28         9.34 o
  22  -3   3        343.53        361.50        13.51 o
  23  -3   3        186.93        170.10         9.96 o
  24  -3   3         73.31         68.01         7.27 o
  25  -3   3        394.15        381.08        17.48 o
  26  -3   3       1320.76       1345.20        33.72 o
  27  -3   3        926.08        944.00        27.91 o
  28  -3   3        127.37        112.57         9.59 o
  29  -3   3        122.65        118.53        13.41 o
  30  -3   3        271.82        255.90        17.90 o
  31  -3   3        307.78        330.36        20.04 o
  32  -3   3          2.91         -3.57         3.58 o
  33  -3   3          5.98          5.30         4.89 o
  34  -3   3         11.63          6.13         3.54 o
  35  -3   3         12.17          8.64         4.38 o
  36  -3   3          5.23          5.41         3.67 o
  37  -3   3         21.97         17.59         4.43 o
  38  -3   3         17.85          7.32         8.86 o
  39  -3   3         19.47         26.52         6.02 o
  40  -3   3         10.66          8.69         2.70 o
  41  -3   3         28.24         34.07         6.39 o
  42  -3   3         52.02         68.77         8.08 o
   1  -2   3         51.27         59.68         3.65 o
   2  -2   3        138.81        139.71         6.32 o
   3  -2   3        420.07        421.98        11.09 o
   4  -2   3        731.59        793.76        15.59 o
   5  -2   3        463.06        465.86        12.46 o
   6  -2   3        422.59        445.23        11.62 o
   7  -2   3        773.91        827.64        17.20 o
   8  -2   3        438.94        480.15        12.00 o
   9  -2   3        128.23        126.46         6.65 o
  10  -2   3       3469.36       3824.03        66.76 o
  11  -2   3        533.35        581.08        17.35 o
  12  -2   3        530.14        544.10        17.10 o
  13  -2   3        256.24        259.64        11.79 o
  14  -2   3        189.63        187.38        13.22 o
  15  -2   3         45.49         46.90         5.30 o
  16  -2   3        579.40        548.26        25.69 o
  17  -2   3        185.79        201.20         9.49 o
  18  -2   3         35.19         32.60         4.13 o
  19  -2   3        855.00        784.97        55.25 o
  20  -2   3         32.80         32.32         4.92 o
  21  -2   3        874.94        821.25        33.05 o
  22  -2   3        309.28        286.38        19.89 o
  23  -2   3        223.52        198.66        14.75 o
  24  -2   3          4.06          5.41         2.12 o
  25  -2   3        118.74        108.70         9.38 o
  26  -2   3       3439.35       3312.57        73.09 o
  27  -2   3        596.42        585.86        21.91 o
  28  -2   3        946.21        892.84        27.38 o
  29  -2   3        258.60        250.24        19.53 o
  30  -2   3        619.06        560.93        18.73 o
  31  -2   3         68.82         61.43         6.45 o
  32  -2   3         23.73         22.10         4.62 o
  33  -2   3        114.52        106.92        12.40 o
  34  -2   3        125.26        115.31        15.13 o
  35  -2   3         32.59         29.79         6.34 o
  36  -2   3         12.08          9.37         6.84 o
  37  -2   3         19.34         17.73         5.20 o
  38  -2   3         13.55         15.68         4.54 o
  39  -2   3          7.87          8.22         3.44 o
  40  -2   3         13.87         14.19         3.61 o
  41  -2   3          2.91         -3.11         3.11 o
  42  -2   3         62.98         76.27         9.47 o
   0  -1   3         55.96         54.58         4.58 o
   1  -1   3        801.98        831.35        12.68 o
   2  -1   3         42.71         41.32         2.83 o
   3  -1   3        619.06        658.55        12.38 o
   4  -1   3        412.42        373.21        10.54 o
   5  -1   3        709.67        736.18        15.40 o
   6  -1   3        254.60        294.67         8.38 o
   7  -1   3        236.31        250.46         7.79 o
   8  -1   3       1508.88       1625.23        37.49 o
   9  -1   3       1836.05       2018.45        43.18 o
  10  -1   3       2749.86       2942.63        61.60 o
  11  -1   3       1221.22       1352.13        22.75 o
  12  -1   3       1033.94       1056.15        34.52 o
  13  -1   3        109.07        113.21         6.51 o
  14  -1   3        140.46        176.18         9.39 o
  15  -1   3        517.89        551.06        32.43 o
  16  -1   3         91.50         85.76         6.87 o
  17  -1   3        178.99        185.12        22.64 o
  18  -1   3        238.69        229.67        31.57 o
  19  -1   3        196.83        176.18        13.01 o
  20  -1   3        397.71        364.90        21.51 o
  21  -1   3         92.93         96.17        10.16 o
  22  -1   3         94.28         73.77         8.98 o
  23  -1   3        234.04        216.85        15.55 o
  24  -1   3         20.67         15.89         4.89 o
  25  -1   3        277.79        254.09         9.77 o
  26  -1   3       1013.03        987.43        28.54 o
  27  -1   3       1184.06       1172.86        27.47 o
  28  -1   3        373.70        357.57        14.93 o
  29  -1   3        151.38        137.55         9.38 o
  30  -1   3        434.69        413.98        18.56 o
  31  -1   3        239.54        245.02        14.16 o
  32  -1   3         37.39         40.18         6.13 o
  33  -1   3         25.33         23.63         4.95 o
  34  -1   3        136.16        139.92        10.33 o
  35  -1   3         15.55         17.02         4.09 o
  36  -1   3          2.47          4.07         3.02 o
  37  -1   3          4.28          1.78         3.71 o
  38  -1   3         37.97         30.75         7.68 o
  39  -1   3          0.56          2.35         3.03 o
  40  -1   3        111.45         99.53         8.91 o
  41  -1   3          0.38          8.90         3.25 o
  42  -1   3         45.36         48.46         5.29 o
  43  -1   3         36.50         49.70         7.44 o
   1   0   3        281.56        270.74         8.61 o
   2   0   3        400.80        405.77         9.26 o
   3   0   3         80.43         66.75         3.81 o
   4   0   3       1204.71       1326.14        23.96 o
   5   0   3       1824.53       1870.15        34.22 o
   6   0   3        784.88        853.85        18.42 o
   7   0   3       2831.04       3049.46        60.41 o
   8   0   3        276.17        293.37        10.79 o
   9   0   3        112.76        124.05         7.20 o
  10   0   3       6469.95       6743.71        89.15 o
  11   0   3       1119.19       1065.96        55.99 o
  12   0   3        385.80        407.75        13.83 o
  13   0   3         29.44         31.24         5.30 o
  14   0   3          3.12         -0.40         2.33 o
  15   0   3         52.89         40.69         5.95 o
  16   0   3         28.88         28.36         5.16 o
  17   0   3         74.82         74.72         8.28 o
  18   0   3         32.16         32.34         5.77 o
  19   0   3         72.45         53.82         7.52 o
  20   0   3         90.50         75.54        13.02 o
  21   0   3         44.78         44.07         9.15 o
  22   0   3         61.08         61.19         8.13 o
  23   0   3         21.54         17.54         4.74 o
  24   0   3        337.19        329.25        48.96 o
  25   0   3         89.37         94.45         6.10 o
  26   0   3       3799.16       3775.93        59.48 o
  27   0   3         22.29         21.41         4.62 o
  28   0   3        561.18        562.60        31.07 o
  29   0   3          9.28          8.69         3.55 o
  30   0   3         92.10         92.21         7.52 o
  31   0   3         42.15         39.68         6.14 o
  32   0   3        206.28        239.30        14.03 o
  33   0   3         54.59         47.24         6.60 o
  34   0   3        138.73        142.82        10.70 o
  35   0   3        113.61        125.65         9.92 o
  36   0   3          0.02          3.64         3.92 o
  37   0   3         15.71         17.78         5.01 o
  38   0   3         61.15         54.62        10.25 o
  39   0   3        121.05        116.64        10.40 o
  40   0   3         18.53         15.42         4.45 o
  41   0   3         42.45         41.24         5.60 o
  42   0   3         12.71         20.76         4.00 o
  43   0   3          2.25          4.64         3.47 o
   0   1   3         55.75         56.83         4.82 o
   1   1   3        795.92        816.99        12.87 o
   2   1   3         43.85         43.32         2.96 o
   3   1   3        618.85        657.32        13.86 o
   4   1   3        412.05        387.63        10.38 o
   5   1   3        711.37        746.94        18.82 o
   6   1   3        253.19        283.26        11.09 o
   7   1   3        234.54        241.63        10.28 o
   8   1   3       1507.06       1565.33        32.67 o
   9   1   3       1839.46       1927.84        35.29 o
  10   1   3       2758.97       2930.85        51.75 o
  11   1   3       1218.15       1399.35        25.81 o
  12   1   3       1031.25       1043.28        21.62 o
  13   1   3        109.54        127.50         8.20 o
  14   1   3        141.38        173.56         9.41 o
  15   1   3        517.93        574.54        31.50 o
  16   1   3         91.24         86.35         8.59 o
  17   1   3        178.09        178.06        12.49 o
  18   1   3        237.33        214.29        13.87 o
  19   1   3        195.50        194.43        16.10 o
  20   1   3        396.19        362.27        40.99 o
  21   1   3         92.46         95.63        15.93 o
  22   1   3         95.45         88.57         9.67 o
  23   1   3        233.73        222.64        24.90 o
  24   1   3         20.02         17.15         4.78 o
  25   1   3        279.62        269.90         9.99 o
  26   1   3       1011.51       1032.82        28.94 o
  27   1   3       1180.30       1206.69        31.77 o
  28   1   3        373.62        355.22        18.56 o
  29   1   3        150.68        137.89        10.67 o
  30   1   3        434.83        443.65        18.91 o
  31   1   3        239.96        228.89        13.60 o
  32   1   3         37.47         33.65         5.58 o
  33   1   3         25.89         27.52         4.97 o
  34   1   3        135.07        144.58        10.29 o
  35   1   3         15.77         15.56         9.75 o
  36   1   3          2.54          1.16         3.39 o
  37   1   3          4.22          6.13         4.33 o
  38   1   3         38.32         37.91         6.56 o
  39   1   3          0.57         -0.22         3.09 o
  40   1   3        111.18        120.87         9.89 o
  41   1   3          0.44          3.99         2.88 o
  42   1   3         45.29         41.64         6.55 o
  43   1   3         37.04         35.90         6.41 o
   1   2   3         51.41         56.14         3.29 o
   2   2   3        137.72        135.28         5.04 o
   3   2   3        424.22        432.76         8.99 o
   4   2   3        728.11        783.96        16.03 o
   5   2   3        466.91        484.16        10.27 o
   6   2   3        422.10        425.79        12.23 o
   7   2   3        778.33        834.60        17.60 o
   8   2   3        440.74        487.41        13.38 o
   9   2   3        125.95        127.24         7.01 o
  10   2   3       3463.26       3688.20        57.63 o
  11   2   3        541.41        567.40        14.92 o
  12   2   3        530.14        588.40        16.25 o
  13   2   3        255.63        265.99        10.35 o
  14   2   3        186.84        173.53         8.46 o
  15   2   3         44.92         42.41         4.46 o
  16   2   3        582.97        567.07        23.46 o
  17   2   3        183.02        191.89        10.20 o
  18   2   3         35.12         37.05         6.41 o
  19   2   3        852.36        739.29        54.18 o
  20   2   3         32.44         29.28         5.79 o
  21   2   3        875.99        756.99        28.29 o
  22   2   3        308.71        271.85        16.88 o
  23   2   3        225.31        191.37        14.27 o
  24   2   3          3.88          3.54         1.73 o
  25   2   3        119.03        116.95         8.38 o
  26   2   3       3449.64       3228.57        48.15 o
  27   2   3        595.45        612.80        22.64 o
  28   2   3        944.16        962.66        33.81 o
  29   2   3        257.08        265.10        14.91 o
  30   2   3        619.34        601.63        22.41 o
  31   2   3         68.20         65.38         7.75 o
  32   2   3         23.00         16.02         6.06 o
  33   2   3        115.35        109.68        11.37 o
  34   2   3        125.51        126.15        11.99 o
  35   2   3         33.81         32.44         6.08 o
  36   2   3         12.25         11.53         5.64 o
  37   2   3         20.17         18.20         4.01 o
  38   2   3         13.43         15.14         4.34 o
  39   2   3          7.90          8.99         3.66 o
  40   2   3         14.22         11.72         4.03 o
  41   2   3          2.92         -1.43         2.41 o
  42   2   3         62.10         69.64         6.33 o
   0   3   3         49.54         51.45         5.16 o
   1   3   3         15.81         19.45         2.38 o
   2   3   3          0.41          1.41         1.46 o
   3   3   3         42.00         55.80         3.50 o
   4   3   3         56.28         56.45         3.55 o
   5   3   3         86.87         88.41         4.71 o
   6   3   3        353.99        350.56         9.24 o
   7   3   3        697.37        672.31        14.61 o
   8   3   3        636.00        641.27        16.63 o
   9   3   3        555.10        601.95        16.91 o
  10   3   3        308.03        318.33        11.47 o
  11   3   3        357.75        364.88        12.47 o
  12   3   3        182.47        180.35         8.78 o
  13   3   3         40.45         37.74         4.40 o
  14   3   3        792.37        822.62        19.49 o
  15   3   3        744.34        747.93        20.18 o
  16   3   3         65.97         58.88         5.34 o
  17   3   3        708.57        690.46        20.95 o
  18   3   3        206.49        204.27         9.82 o
  19   3   3        337.65        313.16        14.49 o
  20   3   3        331.01        308.38        14.53 o
  21   3   3         73.84         65.16         6.75 o
  22   3   3        343.31        321.11        10.87 o
  23   3   3        186.09        160.54         9.65 o
  24   3   3         73.18         65.98         7.62 o
  25   3   3        393.86        366.99        17.72 o
  26   3   3       1320.36       1259.07        34.73 o
  27   3   3        923.94        891.34        36.12 o
  28   3   3        127.70        117.51        10.30 o
  29   3   3        122.13        112.09        15.35 o
  30   3   3        271.07        259.39        17.82 o
  31   3   3        306.36        324.32        19.71 o
  32   3   3          3.06          0.67         3.45 o
  33   3   3          6.08          4.07         3.80 o
  34   3   3         11.51         12.11         3.74 o
  35   3   3         11.70         11.82         4.53 o
  36   3   3          5.36          6.52         3.62 o
  37   3   3         21.39         18.51         4.19 o
  38   3   3         17.73         14.38         3.25 o
  39   3   3         19.84         25.92         3.89 o
  40   3   3         10.83          8.77         2.35 o
  41   3   3         28.50         34.65         4.64 o
   1   4   3         30.53         20.33         2.58 o
   2   4   3          2.72          1.69         1.50 o
   3   4   3        396.50        406.10        12.29 o
   4   4   3         91.48         97.62         5.80 o
   5   4   3        197.35        195.83         8.09 o
   6   4   3        213.29        222.94         7.86 o
   7   4   3        235.87        236.54         9.02 o
   8   4   3        194.36        205.76         8.42 o
   9   4   3         78.14         71.77         5.11 o
  10   4   3        275.62        278.69        11.17 o
  11   4   3        160.50        180.71         9.13 o
  12   4   3        519.34        460.75        14.83 o
  13   4   3        199.80        186.72         9.40 o
  14   4   3        471.54        476.02        16.04 o
  15   4   3         10.46         11.97         2.73 o
  16   4   3         28.37         26.54         3.73 o
  17   4   3         75.82         73.91         6.07 o
  18   4   3         38.66         40.31         5.35 o
  19   4   3        354.30        335.47        19.19 o
  20   4   3        268.35        274.72        17.97 o
  21   4   3        607.72        562.57        26.18 o
  22   4   3        677.95        641.81        28.48 o
  23   4   3         91.81         78.80        15.50 o
  24   4   3        231.99        222.10        16.89 o
  25   4   3        204.60        195.79        16.08 o
  26   4   3        666.85        677.67        29.78 o
  27   4   3         11.88         15.27         5.65 o
  28   4   3        244.41        250.56        20.30 o
  29   4   3        164.55        151.14        13.96 o
  30   4   3        403.71        383.96        17.77 o
  31   4   3        228.94        197.94        15.46 o
  32   4   3         74.04         84.29        10.05 o
  33   4   3        167.15        159.12        13.21 o
  34   4   3         31.73         34.52         6.50 o
  35   4   3         90.69         89.69        11.97 o
  36   4   3          2.86          1.12         2.71 o
  37   4   3          1.83          1.13         2.40 o
  38   4   3         90.95         90.01         7.92 o
  39   4   3         15.78         16.29         2.86 o
  40   4   3          9.13         11.47         3.06 o
   0   5   3         97.14         91.31         6.41 o
   1   5   3         45.65         37.83         3.25 o
   2   5   3         60.83         52.74         4.53 o
   3   5   3         11.41         13.19         2.53 o
   4   5   3        341.98        354.23        14.04 o
   5   5   3        220.65        224.68         9.15 o
   6   5   3         93.37        100.73         6.13 o
   7   5   3          9.73         10.87         2.25 o
   8   5   3         58.55         62.32         5.62 o
   9   5   3        129.26        122.01         9.11 o
  10   5   3          0.26          2.08         2.40 o
  11   5   3         76.12         65.55         6.99 o
  12   5   3       1316.75       1244.23        39.98 o
  13   5   3        494.81        452.15        17.93 o
  14   5   3        602.05        561.66        20.13 o
  15   5   3         64.13         55.98         5.58 o
  16   5   3        317.24        301.88        11.42 o
  17   5   3         53.89         53.99         5.54 o
  18   5   3        108.45        107.19         7.86 o
  19   5   3         34.54         31.17         4.50 o
  20   5   3        142.84        149.24         9.51 o
  21   5   3        165.24        141.16        11.14 o
  22   5   3        250.19        236.73        14.37 o
  23   5   3         84.15         86.11         8.82 o
  24   5   3        219.57        192.30        12.94 o
  25   5   3        160.03        134.02        11.02 o
  26   5   3         67.55         59.55         7.29 o
  27   5   3         76.53         64.47         7.68 o
  28   5   3        131.24        122.06        10.32 o
  29   5   3         24.65         24.18         9.46 o
  30   5   3        243.53        243.94        16.90 o
  31   5   3         59.43         64.14         9.47 o
  32   5   3         24.30         18.57         5.41 o
  33   5   3         24.63         18.58         5.06 o
  34   5   3         54.73         55.76         7.38 o
  35   5   3         30.28         25.53         5.09 o
  36   5   3         21.91         29.63         4.96 o
  37   5   3          6.48          8.55         2.87 o
  38   5   3         44.18         44.69         4.92 o
  39   5   3         28.63         29.53         5.90 o
   1   6   3         91.73         86.94         6.88 o
   2   6   3         68.98         64.56         5.38 o
   3   6   3        191.50        176.29         8.69 o
   4   6   3          9.37         10.45         2.37 o
   5   6   3        211.81        206.53        10.67 o
   6   6   3         31.46         30.61         3.20 o
   7   6   3        279.56        268.86        11.00 o
   8   6   3        108.00         99.35         5.66 o
   9   6   3         52.25         48.97         4.06 o
  10   6   3         52.78         44.79         4.25 o
  11   6   3         44.38         53.99         5.70 o
  12   6   3       1578.92       1547.96        48.04 o
  13   6   3        389.99        375.51        17.27 o
  14   6   3        564.46        503.76        20.10 o
  15   6   3        109.88        106.33         9.37 o
  16   6   3        687.48        682.28        23.31 o
  17   6   3        350.37        347.80        16.47 o
  18   6   3         42.37         38.12         7.19 o
  19   6   3        331.02        345.11        20.12 o
  20   6   3        243.40        231.93        13.70 o
  21   6   3        233.30        233.61        23.32 o
  22   6   3        194.74        210.36        16.70 o
  23   6   3         14.41          9.18         4.52 o
  24   6   3         22.78         21.56         6.01 o
  25   6   3        165.19        166.80        16.63 o
  26   6   3        470.48        463.78        23.72 o
  27   6   3         16.85         20.66         5.91 o
  28   6   3         44.42         41.92         7.70 o
  29   6   3         38.78         31.35         6.08 o
  30   6   3         36.74         39.82         5.79 o
  31   6   3         15.95         22.37         5.23 o
  32   6   3         22.79         21.07         4.61 o
  33   6   3         39.89         43.14         6.04 o
  34   6   3         90.95         97.77         8.37 o
  35   6   3         73.05         81.78         7.09 o
  36   6   3        119.76        123.68         7.88 o
   0   7   3        221.10        202.04        12.70 o
   1   7   3        264.67        257.76        10.13 o
   2   7   3        213.00        191.89         8.10 o
   3   7   3         73.68         74.98         4.26 o
   4   7   3        238.61        203.78         6.96 o
   5   7   3         59.10         47.39         3.60 o
   6   7   3         54.94         53.62         3.76 o
   7   7   3        180.06        175.22         7.21 o
   8   7   3         43.00         43.91         4.01 o
   9   7   3        222.22        223.57        10.37 o
  10   7   3         82.19         78.44         7.00 o
  11   7   3         64.45         60.05         7.35 o
  12   7   3        650.30        661.50        23.20 o
  13   7   3        128.02        119.04        10.03 o
  14   7   3         96.01        103.44         9.25 o
  15   7   3        316.12        305.46        15.54 o
  16   7   3        111.00        117.04         9.61 o
  17   7   3        144.93        150.52        10.72 o
  18   7   3        119.17        113.77         9.31 o
  19   7   3        138.39        126.21        12.23 o
  20   7   3         12.94         12.04         3.71 o
  21   7   3         14.02         10.17         4.02 o
  22   7   3        314.74        311.86        23.40 o
  23   7   3         22.23         21.14         5.65 o
  24   7   3        198.62        179.62        14.39 o
  25   7   3         43.32         31.36         6.57 o
  26   7   3         16.99         13.05         4.80 o
  27   7   3         31.12         24.56         5.48 o
  28   7   3          4.95          6.10         2.67 o
  29   7   3          7.47          5.45         4.61 o
  30   7   3         34.29         35.61         5.46 o
  31   7   3         39.73         45.11         6.28 o
  32   7   3          4.07          4.27         2.25 o
  33   7   3          3.69          4.58         3.59 o
  34   7   3          0.12          0.07         2.50 o
   1   8   3         94.21         85.44         5.66 o
   2   8   3        149.83        135.78         7.05 o
   3   8   3         94.88         80.54         5.51 o
   4   8   3        248.78        225.26         8.92 o
   5   8   3        106.43        102.32         6.12 o
   6   8   3          4.62          7.67         2.65 o
   7   8   3         39.60         33.51         4.32 o
   8   8   3         18.34         18.06         3.38 o
   9   8   3        193.89        183.41        11.29 o
  10   8   3         69.95         68.25         6.57 o
  11   8   3         73.93         63.55         7.44 o
  12   8   3         24.98         22.51         4.95 o
  13   8   3         42.39         37.73         6.20 o
  14   8   3        468.29        492.30        19.47 o
  15   8   3         24.88         38.90         6.16 o
  16   8   3        290.77        304.08        14.85 o
  17   8   3         59.60         57.43         6.43 o
  18   8   3         43.18         32.90         5.10 o
  19   8   3        129.96        126.03         8.04 o
  20   8   3        180.52        181.97         9.47 o
  21   8   3        114.21        110.37         7.29 o
  22   8   3          5.87         10.86         3.42 o
  23   8   3         20.95         23.51         6.13 o
  24   8   3        325.55        351.87        14.29 o
  25   8   3         11.22         12.48         3.41 o
  26   8   3         79.31         77.39         6.35 o
  27   8   3         19.18         16.54         3.16 o
  28   8   3         14.72         14.68         2.91 o
  29   8   3         20.22         15.47         3.14 o
  30   8   3          0.83         -3.50         3.50 o
   0   9   3        574.01        504.52        19.96 o
   1   9   3         70.49         77.36         5.03 o
   2   9   3         49.21         51.70         4.04 o
   3   9   3         53.77         44.20         4.45 o
   4   9   3        166.63        159.40         7.84 o
   5   9   3         48.47         37.83         3.92 o
   6   9   3         57.94         55.93         4.76 o
   7   9   3         27.43         31.64         3.94 o
   8   9   3          6.91          5.67         2.48 o
   9   9   3         70.92         69.69         7.34 o
  10   9   3         75.83         75.34         7.52 o
  11   9   3          1.78         -2.80         2.80 o
  12   9   3          6.69         11.96         3.68 o
  13   9   3         43.89         38.56         5.41 o
  14   9   3          9.10         14.78         3.70 o
  15   9   3        131.63        123.79         8.84 o
  16   9   3        163.95        196.44         9.53 o
  17   9   3        128.86        146.31         8.05 o
  18   9   3         39.35         41.74         4.35 o
  19   9   3         85.51         96.50         6.17 o
  20   9   3        285.69        307.81        12.41 o
  21   9   3         42.08         48.60         4.93 o
  22   9   3          4.78          0.59         1.66 o
  23   9   3         89.72         95.75         7.94 o
  24   9   3         13.40         15.95         5.28 o
  25   9   3          7.71          6.86         3.79 o
   1  10   3          2.27          1.92         2.21 o
   2  10   3        128.28        121.67         7.42 o
   3  10   3          0.97          0.87         2.18 o
   4  10   3        138.87        126.82         7.49 o
   5  10   3          9.64          7.06         2.93 o
   6  10   3          5.94          9.34         2.20 o
   7  10   3          7.19          4.56         1.85 o
   8  10   3        113.54        126.47         7.41 o
   9  10   3         59.57         63.87         5.34 o
  10  10   3         43.85         47.65         4.58 o
  11  10   3         14.02         18.09         3.10 o
  12  10   3        146.67        164.98         7.74 o
  13  10   3         18.10         23.32         2.83 o
  14  10   3         27.32         28.52         2.99 o
  15  10   3         10.69         14.04         2.17 o
  16  10   3         19.77         25.80         2.60 o
  17  10   3          7.81          8.42         2.32 o
  18  10   3         13.10         18.28         2.86 o
   0  11   3         39.21         57.31         8.02 o
   1  11   3         26.01         22.12         2.96 o
   2  11   3          6.50          7.10         2.06 o
   3  11   3         24.88         25.36         3.15 o
   4  11   3         25.12         33.29         3.50 o
   5  11   3         13.88         11.96         2.70 o
   0 -10   4         30.06         32.08         6.29 o
   1 -10   4         30.49         41.38         4.99 o
   2 -10   4          9.27          7.12         3.48 o
   3 -10   4         20.37         30.22         4.22 o
   4 -10   4         40.36         47.50         5.42 o
   5 -10   4          8.63         13.73         3.01 o
   6 -10   4         43.29         41.37         4.58 o
   1  -9   4         85.71         96.74        12.17 o
   2  -9   4         25.39         19.12         6.13 o
   3  -9   4          4.63          3.41         3.41 o
   4  -9   4         31.56         25.44         7.13 o
   5  -9   4         41.92         47.97         9.14 o
   6  -9   4        126.27        114.58        13.96 o
   7  -9   4         32.61         40.18         8.82 o
   8  -9   4         30.64         25.56         6.49 o
   9  -9   4         31.33         29.01         5.13 o
  10  -9   4         32.96         30.42         5.16 o
  11  -9   4        158.00        162.40         8.57 o
  12  -9   4         11.72         11.41         2.43 o
  13  -9   4         14.07         17.48         3.76 o
  14  -9   4         37.36         39.84         8.25 o
  15  -9   4         31.63         25.41         6.62 o
  16  -9   4         32.52         41.29         7.60 o
  17  -9   4         34.23         45.53         7.78 o
  18  -9   4         70.24         82.48         9.61 o
  19  -9   4          9.60          4.73         3.20 o
   0  -8   4        178.53        199.40        19.46 o
   1  -8   4         42.07         49.41         6.85 o
   2  -8   4         14.07          9.64         3.85 o
   3  -8   4         91.61         82.01         9.50 o
   4  -8   4         17.23         16.70         5.20 o
   5  -8   4         34.35         37.70         7.18 o
   6  -8   4        432.61        417.87        21.42 o
   7  -8   4        133.62        146.13        12.64 o
   8  -8   4         76.12         81.53         9.39 o
   9  -8   4         59.06         55.18         7.95 o
  10  -8   4         44.93         48.88         7.60 o
  11  -8   4        159.53        144.09        12.44 o
  12  -8   4         45.54         47.73         5.92 o
  13  -8   4         55.48         62.84         6.58 o
  14  -8   4        154.95        158.55         8.33 o
  15  -8   4         55.00         62.99         6.89 o
  16  -8   4        228.00        233.38        21.69 o
  17  -8   4        156.26        155.89         9.37 o
  18  -8   4         40.15         31.98         5.88 o
  19  -8   4        123.43        132.06        10.58 o
  20  -8   4         48.58         45.67         6.43 o
  21  -8   4         17.87         18.25         5.74 o
  22  -8   4          9.71         10.10         2.98 o
  23  -8   4         44.40         38.03         5.05 o
  24  -8   4         26.53         30.97         4.34 o
  25  -8   4         31.62         40.82         6.70 o
   1  -7   4        141.09        139.39        10.42 o
   2  -7   4         64.36         55.95         6.97 o
   3  -7   4         33.93         24.65         5.01 o
   4  -7   4         62.12         64.47         9.18 o
   5  -7   4         63.12         55.15         8.59 o
   6  -7   4        266.52        221.94        16.44 o
   7  -7   4         39.07         36.27         7.50 o
   8  -7   4         33.83         37.69         7.54 o
   9  -7   4        197.74        160.58        14.24 o
  10  -7   4        512.32        472.82        24.97 o
  11  -7   4        160.06        167.83        14.43 o
  12  -7   4        106.26        112.23        11.90 o
  13  -7   4         10.33          9.57         5.05 o
  14  -7   4        412.72        437.39        23.54 o
  15  -7   4        175.50        180.34        11.78 o
  16  -7   4        145.04        165.66         9.76 o
  17  -7   4        103.45         98.90         8.67 o
  18  -7   4        189.58        172.41        11.05 o
  19  -7   4         76.93         70.61         6.11 o
  20  -7   4         31.28         28.87         4.17 o
  21  -7   4         64.33         59.68         8.71 o
  22  -7   4         14.31         10.92         3.26 o
  23  -7   4          2.04          1.78         2.68 o
  24  -7   4         72.50         72.17         6.41 o
  25  -7   4         30.06         29.97         4.99 o
  26  -7   4        125.09        134.04         7.88 o
  27  -7   4         11.02          8.78         2.31 o
  28  -7   4          5.69          4.59         2.07 o
  29  -7   4         38.71         40.23         3.76 o
   0  -6   4        103.36         99.30        10.99 o
   1  -6   4         35.22         29.78         4.11 o
   2  -6   4        239.04        232.28        10.45 o
   3  -6   4         19.10         15.89         3.13 o
   4  -6   4          2.52          2.32         2.53 o
   5  -6   4        203.26        186.24        10.64 o
   6  -6   4        267.76        255.51        12.45 o
   7  -6   4        519.57        487.15        42.28 o
   8  -6   4         88.47         88.11         8.84 o
   9  -6   4        417.75        398.01        17.98 o
  10  -6   4        286.14        259.07        14.66 o
  11  -6   4        642.68        590.46        34.51 o
  12  -6   4         34.89         35.87         7.70 o
  13  -6   4         38.15         30.72         5.50 o
  14  -6   4         52.16         49.47         8.90 o
  15  -6   4         43.44         43.03         6.25 o
  16  -6   4        463.32        471.18        19.35 o
  17  -6   4        215.60        204.92        11.25 o
  18  -6   4         42.57         42.27         6.18 o
  19  -6   4        330.42        314.64        21.89 o
  20  -6   4         27.87         34.56         4.82 o
  21  -6   4          6.74          4.00         2.54 o
  22  -6   4         20.54         17.29         3.64 o
  23  -6   4         35.23         28.19         4.13 o
  24  -6   4          7.65          7.62         3.17 o
  25  -6   4         38.94         40.74         5.63 o
  26  -6   4         27.99         23.04         4.31 o
  27  -6   4         33.65         35.57         4.91 o
  28  -6   4         15.17         21.83         3.93 o
  29  -6   4         30.40         37.38         4.55 o
  30  -6   4         18.85         22.75         3.05 o
  31  -6   4         94.45        116.74         5.85 o
  32  -6   4          3.20         -0.04         1.94 o
   1  -5   4        464.18        416.86        17.93 o
   2  -5   4         81.32         73.85         6.56 o
   3  -5   4         60.87         54.46         5.75 o
   4  -5   4        224.22        207.96        10.90 o
   5  -5   4        190.50        194.17        10.73 o
   6  -5   4        261.94        226.72        11.52 o
   7  -5   4         11.48         13.19         3.11 o
   8  -5   4        184.70        172.33        11.92 o
   9  -5   4        613.52        560.97        28.24 o
  10  -5   4        553.07        552.67        21.36 o
  11  -5   4        243.79        240.81        12.78 o
  12  -5   4         72.78         72.73         6.80 o
  13  -5   4        102.50         99.91         6.89 o
  14  -5   4        368.74        354.21        12.86 o
  15  -5   4        240.48        202.38        12.80 o
  16  -5   4        145.57        131.29         9.08 o
  17  -5   4         20.36         22.74         4.72 o
  18  -5   4         53.24         49.47         6.77 o
  19  -5   4        163.34        151.55        11.18 o
  20  -5   4        137.93        124.29        11.41 o
  21  -5   4         34.77         36.37         4.89 o
  22  -5   4          0.63          4.28         2.72 o
  23  -5   4         80.19         81.64         6.90 o
  24  -5   4          9.10          8.58         2.85 o
  25  -5   4         31.78         30.23         4.40 o
  26  -5   4        144.06        141.83         8.47 o
  27  -5   4         15.33         10.30         2.84 o
  28  -5   4         28.15         24.37         3.72 o
  29  -5   4          8.21         10.43         3.13 o
  30  -5   4         73.40         69.45         5.60 o
  31  -5   4         41.47         35.55         4.00 o
  32  -5   4         86.31         80.73        11.50 o
  33  -5   4         95.89         95.72         6.33 o
  34  -5   4        101.41        118.70        11.85 o
  35  -5   4         46.01         57.02         7.91 o
   0  -4   4        774.75        750.26        42.04 o
   1  -4   4        342.74        319.65        19.19 o
   2  -4   4        243.37        220.90        15.82 o
   3  -4   4        243.86        231.22        16.45 o
   4  -4   4        204.94        202.48        15.67 o
   5  -4   4        739.00        703.94        28.50 o
   6  -4   4         24.01         31.73         4.83 o
   7  -4   4         84.60         84.34         7.94 o
   8  -4   4         31.47         37.78         5.78 o
   9  -4   4         92.25         90.00         7.18 o
  10  -4   4       1524.50       1486.30        30.09 o
  11  -4   4        677.66        669.24        19.84 o
  12  -4   4        109.76        106.55         7.93 o
  13  -4   4        122.37        118.99         8.34 o
  14  -4   4        129.38        127.62        10.17 o
  15  -4   4         36.08         39.08         5.83 o
  16  -4   4         88.44         64.08         7.36 o
  17  -4   4        385.25        379.43        19.47 o
  18  -4   4        240.93        230.41        13.52 o
  19  -4   4        299.73        260.21        14.45 o
  20  -4   4        608.31        576.06        22.18 o
  21  -4   4         69.87         67.53         7.78 o
  22  -4   4        353.50        334.54        16.70 o
  23  -4   4         94.72         87.78         8.63 o
  24  -4   4         45.38         50.99         5.81 o
  25  -4   4         13.86         16.47         3.70 o
  26  -4   4         68.52         65.84         6.22 o
  27  -4   4        201.71        169.44         9.63 o
  28  -4   4          4.71          6.95         2.75 o
  29  -4   4         43.40         38.06         4.60 o
  30  -4   4          4.45          3.32         2.03 o
  31  -4   4        107.60         97.53         5.91 o
  32  -4   4        191.31        200.29        10.53 o
  33  -4   4          9.67          7.26         3.01 o
  34  -4   4         61.06         68.86         7.38 o
  35  -4   4        189.33        205.94        11.77 o
  36  -4   4        226.53        263.29        12.24 o
  37  -4   4         47.43         49.60         7.31 o
   1  -3   4        569.26        544.79        24.25 o
   2  -3   4         15.05         16.84         4.97 o
   3  -3   4        216.11        200.45        14.56 o
   4  -3   4        109.25        106.92        10.87 o
   5  -3   4         89.61         85.59         7.75 o
   6  -3   4         65.49         70.83         7.03 o
   7  -3   4         98.10         88.18         7.87 o
   8  -3   4         11.65         16.06         3.61 o
   9  -3   4        308.54        314.72        18.33 o
  10  -3   4        209.89        205.86        14.85 o
  11  -3   4         97.37         81.25         9.60 o
  12  -3   4         33.25         35.97         6.41 o
  13  -3   4        411.04        415.12        21.56 o
  14  -3   4        313.04        295.53        11.48 o
  15  -3   4         90.22        103.35         6.90 o
  16  -3   4         35.60         24.21         3.88 o
  17  -3   4         45.80         39.78         5.65 o
  18  -3   4        178.53        178.20        11.88 o
  19  -3   4        412.77        413.58        15.82 o
  20  -3   4        215.72        190.29        10.76 o
  21  -3   4         26.54         26.53         4.31 o
  22  -3   4        101.29         95.94         7.71 o
  23  -3   4         94.03         91.58         7.55 o
  24  -3   4          7.93          8.38         2.97 o
  25  -3   4        378.63        372.75        20.06 o
  26  -3   4        693.28        648.12        23.13 o
  27  -3   4        172.59        138.36        11.91 o
  28  -3   4         81.75         91.50         7.53 o
  29  -3   4         27.49         23.34         4.23 o
  30  -3   4        257.53        246.04        11.60 o
  31  -3   4        142.72        114.91         8.99 o
  32  -3   4         34.22         33.06         4.98 o
  33  -3   4         49.39         49.26         5.71 o
  34  -3   4         53.12         55.02         5.57 o
  35  -3   4        107.15        101.48         8.97 o
  36  -3   4         52.74         56.66         6.66 o
  37  -3   4         25.35         27.81         4.39 o
  38  -3   4          4.31          5.37         2.26 o
   0  -2   4       2312.24       2256.03        72.10 o
   1  -2   4        553.02        534.16        23.27 o
   2  -2   4        384.33        404.42        20.11 o
   3  -2   4        481.64        473.68        21.75 o
   4  -2   4         98.75        101.49         7.99 o
   5  -2   4         75.34         79.24         7.14 o
   6  -2   4        397.72        431.77        15.08 o
   7  -2   4        157.43        160.25         8.40 o
   8  -2   4         43.33         43.99         4.55 o
   9  -2   4        110.37        111.27         8.35 o
  10  -2   4        807.35        775.44        22.40 o
  11  -2   4        164.87        159.48        10.12 o
  12  -2   4         18.55         18.40         3.90 o
  13  -2   4        142.33        129.69        11.38 o
  14  -2   4         60.47         69.50        11.34 o
  15  -2   4         77.09         81.45         9.01 o
  16  -2   4        313.37        299.61        25.23 o
  17  -2   4        142.24        135.37         6.51 o
  18  -2   4        233.55        217.56         9.95 o
  19  -2   4        584.83        574.11        16.34 o
  20  -2   4         89.08         88.40         6.45 o
  21  -2   4         11.04          5.67         3.00 o
  22  -2   4        442.24        429.02        16.13 o
  23  -2   4        338.68        311.85        13.78 o
  24  -2   4        134.00        125.53         8.76 o
  25  -2   4          9.76          6.78         2.58 o
  26  -2   4         65.72         55.63         5.41 o
  27  -2   4        165.94        155.29         8.67 o
  28  -2   4        169.62        176.45         9.09 o
  29  -2   4        198.36        183.28        13.37 o
  30  -2   4         33.69         41.16         6.04 o
  31  -2   4          9.94          9.09         3.69 o
  32  -2   4         32.78         29.53         4.90 o
  33  -2   4         70.54         66.99         6.91 o
  34  -2   4         19.34         21.73         3.97 o
  35  -2   4         26.25         32.04         4.67 o
  36  -2   4        111.92        116.02         7.70 o
  37  -2   4         62.71         73.33         7.52 o
  38  -2   4         70.36         69.80         6.89 o
  39  -2   4          3.45          0.44         3.25 o
   1  -1   4        412.69        452.39        18.45 o
   2  -1   4       1387.32       1353.62        33.62 o
   3  -1   4        270.95        265.93        15.33 o
   4  -1   4        222.19        231.13        13.27 o
   5  -1   4        140.41        155.83        10.97 o
   6  -1   4        150.37        158.37        11.08 o
   7  -1   4        120.06        104.96         9.08 o
   8  -1   4        294.04        306.10        29.34 o
   9  -1   4       1204.23       1197.47        61.23 o
  10  -1   4        703.21        730.19        35.08 o
  11  -1   4        208.62        205.69        13.15 o
  12  -1   4         69.75         61.19         7.44 o
  13  -1   4         62.63         67.31         7.80 o
  14  -1   4        636.66        639.68        30.38 o
  15  -1   4         80.74         83.16         8.98 o
  16  -1   4        231.57        237.27        15.33 o
  17  -1   4         10.94         10.53         5.29 o
  18  -1   4         33.81         35.48         4.22 o
  19  -1   4         81.57         80.03         5.51 o
  20  -1   4         66.13         54.71         4.73 o
  21  -1   4         98.76         83.95         6.36 o
  22  -1   4         11.92          7.58         2.48 o
  23  -1   4        203.02        198.72         9.88 o
  24  -1   4         15.02         13.79         3.03 o
  25  -1   4        253.52        242.30        11.01 o
  26  -1   4        468.54        434.77        16.26 o
  27  -1   4        345.83        325.85        14.06 o
  28  -1   4        252.70        242.74        12.01 o
  29  -1   4         66.24         68.19         6.56 o
  30  -1   4        306.99        299.15        15.72 o
  31  -1   4          2.12          5.35         2.45 o
  32  -1   4        350.80        340.39        15.82 o
  33  -1   4         50.14         43.73         5.90 o
  34  -1   4          0.27          1.45         2.97 o
  35  -1   4         72.52         62.90         6.58 o
  36  -1   4         88.02         85.48         7.02 o
  37  -1   4         29.05         36.21         5.75 o
  38  -1   4         29.17         27.28         4.73 o
  39  -1   4        180.09        227.59        11.67 o
  40  -1   4        124.69        151.21         8.61 o
   0   0   4        262.42        279.86        14.93 o
   1   0   4        282.26        264.92        11.84 o
   2   0   4         27.75         37.86         6.62 o
   3   0   4        419.94        449.89        19.07 o
   4   0   4        410.07        435.41        18.89 o
   5   0   4       1354.06       1338.68        34.57 o
   6   0   4       2961.38       3062.09        64.66 o
   7   0   4         98.91         96.57         9.10 o
   8   0   4         23.96         25.37         4.82 o
   9   0   4          0.22         -0.32         2.83 o
  10   0   4          6.82          7.03         3.54 o
  11   0   4         11.71          8.05         3.16 o
  12   0   4          1.58          2.84         2.73 o
  13   0   4         24.29         25.84         5.32 o
  14   0   4          0.17          4.41         3.07 o
  15   0   4         58.33         61.94         7.74 o
  16   0   4        111.04        103.81         9.97 o
  17   0   4         92.50         83.26         8.95 o
  18   0   4        155.41        152.17         8.94 o
  19   0   4          2.31          2.20         2.26 o
  20   0   4        383.02        396.36        12.21 o
  21   0   4          0.37          0.64         2.30 o
  22   0   4          1.94          3.84         2.60 o
  23   0   4          0.09         -0.46         2.42 o
  24   0   4          5.29          2.26         2.74 o
  25   0   4          5.24          1.72         2.82 o
  26   0   4         65.72         60.94         6.34 o
  27   0   4          2.49          0.81         2.84 o
  28   0   4        134.56        121.44         8.65 o
  29   0   4        303.51        293.27        13.26 o
  30   0   4         91.15         85.96         7.29 o
  31   0   4         53.56         53.36         5.74 o
  32   0   4         90.42         93.35         7.30 o
  33   0   4        147.65        151.53         8.88 o
  34   0   4         81.37         76.69         6.14 o
  35   0   4        220.38        220.72        11.73 o
  36   0   4         32.70         30.90         5.75 o
  37   0   4         78.49        104.15         9.35 o
  38   0   4         54.52         54.72         6.64 o
  39   0   4          1.05          3.18         2.73 o
  40   0   4         67.24         62.24         8.99 o
   1   1   4        411.12        430.14        15.73 o
   2   1   4       1388.40       1394.66        44.06 o
   3   1   4        273.16        264.70        12.15 o
   4   1   4        222.18        213.19        10.96 o
   5   1   4        140.28        136.21         8.84 o
   6   1   4        151.22        142.09         9.02 o
   7   1   4        119.99        104.86         7.92 o
   8   1   4        290.75        294.29        13.33 o
   9   1   4       1205.10       1231.76        31.57 o
  10   1   4        702.61        727.48        21.56 o
  11   1   4        208.43        195.62        11.17 o
  12   1   4         70.77         59.06         6.35 o
  13   1   4         63.16         59.29         6.42 o
  14   1   4        637.31        643.59        21.03 o
  15   1   4         81.91         99.92        10.42 o
  16   1   4        231.87        224.18        12.54 o
  17   1   4         10.88          5.81         3.53 o
  18   1   4         33.92         34.97         4.02 o
  19   1   4         81.70         80.08         8.01 o
  20   1   4         66.35         57.24         5.93 o
  21   1   4         97.58        100.24         8.98 o
  22   1   4         12.25          4.89         3.39 o
  23   1   4        202.96        183.31        12.34 o
  24   1   4         15.03         10.16         5.40 o
  25   1   4        254.43        228.65        13.91 o
  26   1   4        465.01        429.73        16.40 o
  27   1   4        345.13        321.91        14.15 o
  28   1   4        253.41        238.93        12.13 o
  29   1   4         67.08         64.50         6.41 o
  30   1   4        305.00        329.27        13.88 o
  31   1   4          2.05          5.92         3.02 o
  32   1   4        348.81        348.49        13.70 o
  33   1   4         49.70         46.86         5.28 o
  34   1   4          0.20         -2.92         2.92 o
  35   1   4         72.39         66.01         6.39 o
  36   1   4         87.37         99.40         7.25 o
  37   1   4         28.83         31.36         4.00 o
  38   1   4         29.09         36.61         5.60 o
  39   1   4        179.86        209.60        11.32 o
  40   1   4        124.28        155.42         8.92 o
   0   2   4       2315.92       2353.92        69.84 o
   1   2   4        550.38        546.30        17.93 o
   2   2   4        385.25        402.33        18.20 o
   3   2   4        480.72        491.94        17.20 o
   4   2   4         97.60         98.27         7.63 o
   5   2   4         75.88         78.26         7.00 o
   6   2   4        402.30        415.67        16.11 o
   7   2   4        158.67        158.51         9.98 o
   8   2   4         43.61         44.95         5.57 o
   9   2   4        109.91        108.70         8.41 o
  10   2   4        813.53        779.37        22.99 o
  11   2   4        165.24        178.31        10.89 o
  12   2   4         18.62         21.52         4.19 o
  13   2   4        142.31        141.55         9.93 o
  14   2   4         61.08         65.45         6.90 o
  15   2   4         77.89         84.46         7.87 o
  16   2   4        313.11        296.14        12.66 o
  17   2   4        143.31        144.42         7.26 o
  18   2   4        233.83        206.40        12.50 o
  19   2   4        582.30        547.23        31.09 o
  20   2   4         87.86         76.59         6.82 o
  21   2   4         11.28          5.63         2.96 o
  22   2   4        441.65        463.27        19.57 o
  23   2   4        338.19        320.60        16.38 o
  24   2   4        134.77        110.23         9.73 o
  25   2   4          9.96          8.54         3.25 o
  26   2   4         66.34         55.69         7.33 o
  27   2   4        167.46        141.11        10.86 o
  28   2   4        168.86        160.02        11.49 o
  29   2   4        197.68        186.75        14.22 o
  30   2   4         34.01         29.16         4.42 o
  31   2   4          9.95         12.55         3.72 o
  32   2   4         33.31         30.96         5.15 o
  33   2   4         71.12         80.14         7.45 o
  34   2   4         19.67         18.59         3.80 o
  35   2   4         26.22         26.26         4.24 o
  36   2   4        113.05        118.75         7.79 o
  37   2   4         62.62         61.10         5.31 o
  38   2   4         70.59         76.83         5.45 o
  39   2   4          3.60          7.83         2.22 o
   1   3   4        568.84        541.57        18.43 o
   2   3   4         15.70         17.77         3.52 o
   3   3   4        215.63        220.63        14.48 o
   4   3   4        107.43        100.26         9.92 o
   5   3   4         90.45         96.49         8.16 o
   6   3   4         65.84         61.49         5.67 o
   7   3   4         98.30         87.76         6.81 o
   8   3   4         11.35          9.36         2.34 o
   9   3   4        309.19        298.32        12.47 o
  10   3   4        208.25        200.74        10.20 o
  11   3   4         95.54         83.00         6.67 o
  12   3   4         33.53         36.49         4.69 o
  13   3   4        414.54        404.38        14.77 o
  14   3   4        313.00        287.76        10.18 o
  15   3   4         89.21         99.54         6.71 o
  16   3   4         36.24         31.09         4.62 o
  17   3   4         44.85         40.17         6.01 o
  18   3   4        178.92        173.25        11.84 o
  19   3   4        410.05        378.41        20.35 o
  20   3   4        216.00        197.51        10.81 o
  21   3   4         26.29         24.77         4.11 o
  22   3   4        101.96         90.02         8.73 o
  23   3   4         94.25         77.24         8.19 o
  24   3   4          7.34          8.65         3.96 o
  25   3   4        380.09        375.86        17.70 o
  26   3   4        683.54        627.77        23.05 o
  27   3   4        172.24        150.52        13.49 o
  28   3   4         81.12         83.48        10.01 o
  29   3   4         28.07         30.04         6.53 o
  30   3   4        255.71        269.89        17.15 o
  31   3   4        143.46        135.27        12.02 o
  32   3   4         34.84         37.36         7.18 o
  33   3   4         48.89         53.46         6.06 o
  34   3   4         52.74         56.05         5.89 o
  35   3   4        108.32        124.93         7.11 o
  36   3   4         52.30         57.50         4.60 o
  37   3   4         24.56         24.33         3.79 o
  38   3   4          4.38          4.15         2.09 o
   0   4   4        778.87        789.66        23.33 o
   1   4   4        345.46        330.74        11.70 o
   2   4   4        241.72        219.07        12.25 o
   3   4   4        246.33        240.99        14.91 o
   4   4   4        206.13        215.77        12.34 o
   5   4   4        740.36        705.47        24.93 o
   6   4   4         24.51         21.46         4.10 o
   7   4   4         85.66         91.69         8.27 o
   8   4   4         32.46         35.49         5.29 o
   9   4   4         93.45         98.75         6.22 o
  10   4   4       1532.29       1471.02        22.24 o
  11   4   4        677.43        639.55        14.26 o
  12   4   4        108.50        103.67         6.38 o
  13   4   4        122.43        113.52         7.33 o
  14   4   4        128.96        112.79         8.30 o
  15   4   4         36.13         40.35         5.26 o
  16   4   4         87.47         74.20         6.60 o
  17   4   4        385.31        372.58        13.24 o
  18   4   4        242.23        224.84        10.32 o
  19   4   4        298.75        295.14        20.53 o
  20   4   4        610.33        604.84        23.29 o
  21   4   4         69.58         70.65         6.65 o
  22   4   4        355.32        367.75        13.16 o
  23   4   4         93.32         91.89         7.56 o
  24   4   4         46.16         53.69         6.00 o
  25   4   4         13.97         17.74         3.86 o
  26   4   4         67.88         65.92         6.31 o
  27   4   4        203.09        174.52        11.60 o
  28   4   4          4.90          5.38         3.03 o
  29   4   4         43.01         35.49         5.42 o
  30   4   4          4.26          4.91         2.97 o
  31   4   4        106.83         98.47         8.10 o
  32   4   4        192.13        201.82        13.50 o
  33   4   4          9.73          6.87         2.78 o
  34   4   4         62.05         69.03         6.08 o
  35   4   4        190.14        201.19        10.96 o
  36   4   4        225.61        244.28         9.79 o
  37   4   4         47.14         47.36         3.98 o
   1   5   4        461.72        422.39        12.50 o
   2   5   4         80.13         81.67         5.54 o
   3   5   4         60.67         55.78         4.32 o
   4   5   4        223.98        205.92         8.76 o
   5   5   4        190.12        197.54         8.53 o
   6   5   4        261.38        256.52        10.78 o
   7   5   4         11.50         12.88         3.38 o
   8   5   4        185.28        173.64         9.07 o
   9   5   4        612.40        556.62        16.14 o
  10   5   4        547.27        505.66        15.35 o
  11   5   4        245.97        243.53        10.76 o
  12   5   4         72.16         60.92         5.45 o
  13   5   4        101.61         91.00         6.01 o
  14   5   4        365.84        332.09        12.45 o
  15   5   4        237.70        201.69        10.79 o
  16   5   4        144.71        135.18         8.88 o
  17   5   4         21.05         19.05         3.57 o
  18   5   4         53.72         48.65         6.78 o
  19   5   4        162.92        160.78         9.85 o
  20   5   4        138.39        139.69         9.14 o
  21   5   4         34.84         35.43         4.76 o
  22   5   4          0.67         -0.29         2.46 o
  23   5   4         80.36         80.69         8.12 o
  24   5   4          8.89          9.81         3.84 o
  25   5   4         32.16         32.90         5.49 o
  26   5   4        143.14        153.13        10.50 o
  27   5   4         15.24          9.11         3.21 o
  28   5   4         28.93         31.33         6.11 o
  29   5   4          8.33          8.92         4.11 o
  30   5   4         72.78         75.71         8.59 o
  31   5   4         42.15         36.54         5.84 o
  32   5   4         85.13         85.76         8.29 o
  33   5   4         97.10         94.93         6.96 o
  34   5   4        100.79        118.95         7.25 o
  35   5   4         45.64         54.99         4.38 o
   0   6   4        103.14        100.34         7.84 o
   1   6   4         35.09         33.30         4.65 o
   2   6   4        240.89        243.07         8.80 o
   3   6   4         19.21         16.08         2.65 o
   4   6   4          2.46          6.91         2.30 o
   5   6   4        203.77        195.64         8.79 o
   6   6   4        268.31        254.60         9.90 o
   7   6   4        520.16        491.59        17.08 o
   8   6   4         86.37         89.65         7.60 o
   9   6   4        420.19        398.70        15.31 o
  10   6   4        289.05        279.56        12.82 o
  11   6   4        643.37        593.75        21.53 o
  12   6   4         34.59         41.38         6.18 o
  13   6   4         37.95         29.21         6.58 o
  14   6   4         51.60         44.37         7.58 o
  15   6   4         43.20         40.81         5.96 o
  16   6   4        466.17        459.03        18.88 o
  17   6   4        216.88        228.48        13.46 o
  18   6   4         43.07         45.80         6.41 o
  19   6   4        331.00        310.78        15.46 o
  20   6   4         28.22         29.70         4.42 o
  21   6   4          7.01          5.95         2.50 o
  22   6   4         20.62         16.13         3.68 o
  23   6   4         34.81         23.78         4.46 o
  24   6   4          7.68          6.71         3.19 o
  25   6   4         38.92         36.76         5.24 o
  26   6   4         28.16         29.26         4.79 o
  27   6   4         33.96         39.87         5.31 o
  28   6   4         15.47         21.18         4.79 o
  29   6   4         30.18         36.21         5.54 o
  30   6   4         18.97         21.78         4.43 o
  31   6   4         94.39        109.67         8.37 o
  32   6   4          3.31          2.85         1.85 o
   1   7   4        140.29        141.79         7.05 o
   2   7   4         64.98         67.10         4.82 o
   3   7   4         33.33         32.64         3.52 o
   4   7   4         61.85         50.24         4.30 o
   5   7   4         63.95         61.68         4.61 o
   6   7   4        265.14        248.04        10.63 o
   7   7   4         39.49         36.99         7.14 o
   8   7   4         34.10         36.62         7.33 o
   9   7   4        198.83        191.31        15.51 o
  10   7   4        508.89        526.37        25.19 o
  11   7   4        160.55        160.23        14.17 o
  12   7   4        105.32        106.26        11.57 o
  13   7   4         10.50          7.12         5.76 o
  14   7   4        410.55        415.82        21.98 o
  15   7   4        174.49        194.36        14.97 o
  16   7   4        146.19        149.31        10.52 o
  17   7   4        103.92         94.78        10.59 o
  18   7   4        189.45        191.23        11.38 o
  19   7   4         77.12         78.85         6.32 o
  20   7   4         31.45         32.13         4.04 o
  21   7   4         64.42         70.82         5.81 o
  22   7   4         14.22         13.44         2.61 o
  23   7   4          2.01          1.39         2.43 o
  24   7   4         73.15         79.19         6.65 o
  25   7   4         30.01         33.29         4.32 o
  26   7   4        126.16        156.34         9.45 o
  27   7   4         11.42         16.03         3.79 o
  28   7   4          5.79          6.52         2.56 o
  29   7   4         39.01         45.35         4.87 o
   0   8   4        177.65        177.27        11.24 o
   1   8   4         41.96         42.07         4.05 o
   2   8   4         14.06         12.38         3.19 o
   3   8   4         91.92         83.96         5.55 o
   4   8   4         17.13         13.52         2.83 o
   5   8   4         34.02         33.81         4.67 o
   6   8   4        436.46        454.79        15.26 o
   7   8   4        133.50        135.50        10.09 o
   8   8   4         74.84         80.74         7.57 o
   9   8   4         59.11         55.61         8.46 o
  10   8   4         44.18         51.47         8.04 o
  11   8   4        158.91        151.91        12.74 o
  12   8   4         45.25         43.61         7.50 o
  13   8   4         55.57         62.48        12.50 o
  14   8   4        154.18        163.10        12.73 o
  15   8   4         55.89         54.58         7.58 o
  16   8   4        229.07        243.53        15.28 o
  17   8   4        155.82        177.29        12.80 o
  18   8   4         40.54         37.28         4.97 o
  19   8   4        123.24        130.72         8.35 o
  20   8   4         49.52         53.58         5.29 o
  21   8   4         18.12         20.95         3.44 o
  22   8   4          9.12          7.61         7.83 o
  23   8   4         44.14         44.63         5.41 o
  24   8   4         26.96         34.03         4.69 o
  25   8   4         31.25         35.25         6.13 o
   1   9   4         86.02         89.86         6.23 o
   2   9   4         25.74         27.78         3.38 o
   3   9   4          4.75          5.36         1.96 o
   4   9   4         31.38         29.66         3.39 o
   5   9   4         41.18         46.57         3.96 o
   6   9   4        126.12        126.02         6.38 o
   7   9   4         33.09         37.79         4.20 o
   8   9   4         30.97         32.66         3.79 o
   9   9   4         31.15         27.88         3.57 o
  10   9   4         33.08         34.40         4.45 o
  11   9   4        157.75        151.84         8.95 o
  12   9   4         11.62         11.52         5.52 o
  13   9   4         14.37         13.52         3.12 o
  14   9   4         37.21         47.88         5.02 o
  15   9   4         31.62         34.58         3.63 o
  16   9   4         32.87         37.98         3.63 o
  17   9   4         34.50         45.43         3.76 o
  18   9   4         70.43         82.77         5.55 o
  19   9   4          9.61          6.51         3.24 o
   0  10   4         30.38         29.16         5.85 o
   1  10   4         30.39         26.16         3.87 o
   2  10   4          9.01          9.63         2.53 o
   3  10   4         20.22         22.98         5.12 o
   4  10   4         40.37         46.56         7.01 o
   5  10   4          8.53         11.59         4.15 o
   6  10   4         44.01         37.73         6.51 o
   7  10   4         61.02         58.59         7.75 o
   0  -9   5         11.20          9.64         3.59 o
   1  -9   5          9.84         10.93         2.67 o
   2  -9   5         10.26          6.33         2.42 o
   1  -8   5         21.87         28.06         5.12 o
   2  -8   5        115.52        138.79        13.48 o
   3  -8   5         49.96         61.60         7.03 o
   4  -8   5         39.77         44.52         6.12 o
   5  -8   5         28.60         41.38         6.07 o
   6  -8   5         11.49         13.94         3.70 o
   7  -8   5          7.88          8.77         5.90 o
   8  -8   5         28.46         31.82         4.71 o
   9  -8   5        160.69        174.02        10.28 o
  10  -8   5         70.69         78.89         6.71 o
  11  -8   5        155.02        155.75         6.46 o
  12  -8   5        130.67        119.80         4.96 o
  13  -8   5         18.47         14.66         3.56 o
  14  -8   5         15.25         16.25         3.35 o
  15  -8   5        120.95        130.16        11.78 o
  16  -8   5         10.27          2.35         2.74 o
   0  -7   5         57.62         57.70        11.45 o
   1  -7   5         49.03         45.25         8.78 o
   2  -7   5         17.06         19.24         4.09 o
   3  -7   5         30.59         32.20         4.96 o
   4  -7   5          5.77          9.23         3.24 o
   5  -7   5         97.98         94.84         7.81 o
   6  -7   5         16.56          9.58         3.03 o
   7  -7   5          6.21          1.52         2.57 o
   8  -7   5         56.55         60.49         6.17 o
   9  -7   5        137.03        148.97         9.27 o
  10  -7   5        197.45        214.50        10.95 o
  11  -7   5         53.09         56.49         4.98 o
  12  -7   5         15.86         14.00         2.82 o
  13  -7   5        180.66        190.16         8.36 o
  14  -7   5         25.63         24.09         3.38 o
  15  -7   5         95.04         86.37         6.82 o
  16  -7   5         52.30         48.10         5.21 o
  17  -7   5         40.05         43.53         4.75 o
  18  -7   5        105.90        104.73         6.92 o
  19  -7   5         18.80         17.62         3.15 o
  20  -7   5         73.04         83.06         5.63 o
  21  -7   5         40.62         43.78         5.14 o
  22  -7   5         67.45         71.17         8.76 o
   1  -6   5        103.27         92.68        10.45 o
   2  -6   5         48.29         49.84         8.31 o
   3  -6   5        216.63        221.40        12.72 o
   4  -6   5          7.56          4.37         3.45 o
   5  -6   5         30.95         32.05         5.29 o
   6  -6   5         82.00         85.21         7.88 o
   7  -6   5         62.67         63.04         6.89 o
   8  -6   5         30.11         36.83         5.48 o
   9  -6   5         24.98         28.16         4.66 o
  10  -6   5         19.92         16.04         3.81 o
  11  -6   5         76.10         76.21         7.17 o
  12  -6   5        228.29        253.17        19.94 o
  13  -6   5        138.20        150.50         8.28 o
  14  -6   5         57.77         45.34         5.72 o
  15  -6   5        108.45        106.29         8.01 o
  16  -6   5         66.82         70.95         6.82 o
  17  -6   5         29.02         32.89         4.86 o
  18  -6   5         78.20         87.79         7.30 o
  19  -6   5         41.77         46.66         5.46 o
  20  -6   5         20.71         26.56         4.09 o
  21  -6   5         47.77         49.34         5.19 o
  22  -6   5         22.44         17.90         3.36 o
  23  -6   5         12.70         10.01         2.71 o
  24  -6   5         26.83         31.78         3.90 o
  25  -6   5         27.60         34.22         4.64 o
  26  -6   5          9.10         11.96         4.27 o
   0  -5   5        938.54        961.94        50.49 o
   1  -5   5        117.34        127.87        13.28 o
   2  -5   5         41.53         37.93         7.80 o
   3  -5   5        461.98        437.34        23.74 o
   4  -5   5        280.00        269.45        18.54 o
   5  -5   5         70.87         81.91         8.04 o
   6  -5   5        488.16        475.27        19.27 o
   7  -5   5         39.81         37.75         5.79 o
   8  -5   5        357.85        359.83        16.61 o
   9  -5   5         27.21         30.98         5.48 o
  10  -5   5         23.50         23.90         4.70 o
  11  -5   5        122.65        128.74         9.78 o
  12  -5   5          8.48          8.25         3.75 o
  13  -5   5        398.35        426.12        19.92 o
  14  -5   5         88.96         93.18        10.16 o
  15  -5   5         72.00         71.08         7.06 o
  16  -5   5         28.81         32.02         5.18 o
  17  -5   5         13.55         15.16         4.02 o
  18  -5   5        106.44         90.09         8.03 o
  19  -5   5          8.04          8.85         3.31 o
  20  -5   5          2.14          3.21         2.84 o
  21  -5   5          8.64          6.71         3.10 o
  22  -5   5         10.56          9.88         3.10 o
  23  -5   5         34.00         45.45         4.97 o
  24  -5   5         16.56         16.70         3.01 o
  25  -5   5         12.16         10.67         2.49 o
  26  -5   5         27.99         26.03         3.22 o
  27  -5   5         11.72          8.89         2.55 o
  28  -5   5         21.73         26.65         3.32 o
  29  -5   5          3.68         -0.77         2.49 o
   1  -4   5         74.86         66.78         6.32 o
   2  -4   5        430.96        411.28        24.73 o
   3  -4   5        766.98        773.70        32.96 o
   4  -4   5          4.04          6.07         4.51 o
   5  -4   5         49.41         42.17         7.75 o
   6  -4   5         31.42         31.21         6.79 o
   7  -4   5         71.16         81.83        10.26 o
   8  -4   5        114.13        136.32        13.07 o
   9  -4   5         91.71        100.61         8.93 o
  10  -4   5        220.05        222.02        13.10 o
  11  -4   5        282.71        273.22        14.42 o
  12  -4   5         50.41         52.95         6.44 o
  13  -4   5         47.92         41.10         7.35 o
  14  -4   5         98.94        102.50        10.63 o
  15  -4   5        219.42        237.25        23.39 o
  16  -4   5          7.47          6.52         4.59 o
  17  -4   5         64.02         56.87         8.57 o
  18  -4   5         54.94         46.90         6.22 o
  19  -4   5        159.78        151.92        10.65 o
  20  -4   5          8.66          7.90         2.94 o
  21  -4   5         26.25         26.75         4.73 o
  22  -4   5          1.03          2.82         2.53 o
  23  -4   5         38.33         38.56         4.55 o
  24  -4   5         18.87         12.11         2.65 o
  25  -4   5         66.24         69.06         5.65 o
  26  -4   5         10.23         10.51         2.60 o
  27  -4   5         15.39         14.09         3.44 o
  28  -4   5         18.21         13.92         3.08 o
  29  -4   5          6.22          4.25         2.32 o
  30  -4   5          9.12         10.82         2.39 o
  31  -4   5         25.97         27.18         6.11 o
  32  -4   5          2.90          1.38         2.58 o
   0  -3   5         85.59         84.21         9.99 o
   1  -3   5          1.96          1.37         2.88 o
   2  -3   5       1105.85       1087.86        25.59 o
   3  -3   5        302.41        299.23        15.45 o
   4  -3   5        429.13        417.02        18.18 o
   5  -3   5        138.69        135.45        10.37 o
   6  -3   5        692.84        713.33        23.54 o
   7  -3   5          9.60         12.66         4.08 o
   8  -3   5        280.54        287.01        14.69 o
   9  -3   5        160.34        167.93        11.15 o
  10  -3   5         47.45         64.46         8.89 o
  11  -3   5        181.85        186.17        11.73 o
  12  -3   5         31.66         29.22         4.70 o
  13  -3   5         82.54         74.30         9.15 o
  14  -3   5        165.43        168.19        11.49 o
  15  -3   5         92.43         99.64         8.89 o
  16  -3   5         38.21         29.11         6.89 o
  17  -3   5        245.54        219.37        16.26 o
  18  -3   5         11.51          9.59         4.46 o
  19  -3   5         19.12         15.45         5.61 o
  20  -3   5        220.56        228.81        13.12 o
  21  -3   5         43.75         49.96         6.38 o
  22  -3   5         23.84         27.58         4.82 o
  23  -3   5         38.36         39.81         5.54 o
  24  -3   5         82.35         69.22         5.98 o
  25  -3   5          2.06          1.72         2.61 o
  26  -3   5         28.80         28.09         4.73 o
  27  -3   5         23.52         18.06         3.85 o
  28  -3   5         23.48         25.33         4.11 o
  29  -3   5         12.78         11.70         3.04 o
  30  -3   5          5.80          4.45         2.26 o
  31  -3   5         49.61         48.18         4.69 o
  32  -3   5         14.23         17.07         2.82 o
  33  -3   5          7.31          2.51         2.78 o
   1  -2   5        673.75        631.71        15.90 o
   2  -2   5        604.10        568.15        15.02 o
   3  -2   5       1148.65       1070.17        23.06 o
   4  -2   5         26.71         37.49         8.56 o
   5  -2   5        101.96         93.05         6.88 o
   6  -2   5         20.34         24.19         3.91 o
   7  -2   5         28.63         31.76         4.29 o
   8  -2   5         95.55        104.00         7.11 o
   9  -2   5         51.86         65.17         5.83 o
  10  -2   5          9.19         17.53         4.02 o
  11  -2   5        147.54        158.95         9.88 o
  12  -2   5         66.51         76.77         7.14 o
  13  -2   5        227.03        241.22        12.31 o
  14  -2   5        377.25        360.60        13.15 o
  15  -2   5        310.62        298.83        11.89 o
  16  -2   5         45.79         51.95         9.30 o
  17  -2   5         80.30         89.91         7.85 o
  18  -2   5         13.48         21.02         4.70 o
  19  -2   5        174.67        136.47        10.61 o
  20  -2   5         50.53         55.65        11.11 o
  21  -2   5        117.95        118.31         9.77 o
  22  -2   5         24.16         22.11         4.76 o
  23  -2   5         36.14         27.06         5.00 o
  24  -2   5          6.74          6.52         3.33 o
  25  -2   5         26.62         18.92         3.38 o
  26  -2   5         53.29         60.03         5.59 o
  27  -2   5          5.49          8.41         2.92 o
  28  -2   5         29.75         33.91         4.82 o
  29  -2   5          1.62          5.17         2.74 o
  30  -2   5         20.42         25.04         3.97 o
  31  -2   5         56.63         55.47         5.48 o
  32  -2   5         44.52         52.27         5.04 o
  33  -2   5         23.61         28.98         3.54 o
  34  -2   5         48.55         55.93         4.46 o
  35  -2   5         41.01         39.30         6.25 o
   0  -1   5         48.27         47.71         8.64 o
   1  -1   5        201.00        184.23         8.39 o
   2  -1   5        977.76        884.68        17.29 o
   3  -1   5         69.26         72.27         4.75 o
   4  -1   5        254.06        247.32         9.73 o
   5  -1   5         96.37         90.60         6.53 o
   6  -1   5          8.88          4.43         2.19 o
   7  -1   5          0.18         -1.66         2.41 o
   8  -1   5        136.63        127.69         7.06 o
   9  -1   5        119.66        108.85         6.56 o
  10  -1   5         79.85         63.53         4.95 o
  11  -1   5          7.07          1.71         2.70 o
  12  -1   5          1.15         -2.44         2.71 o
  13  -1   5         18.13         16.04         3.50 o
  14  -1   5        187.09        168.10        10.16 o
  15  -1   5         56.40         58.15         6.02 o
  16  -1   5        195.69        194.79        10.93 o
  17  -1   5        146.74        146.21         9.47 o
  18  -1   5        503.37        465.08        16.92 o
  19  -1   5         33.00         34.93         7.40 o
  20  -1   5         16.39         18.14         3.99 o
  21  -1   5        100.55         93.28         7.58 o
  22  -1   5         67.59         80.12         9.96 o
  23  -1   5         53.94         47.66         6.37 o
  24  -1   5         42.41         42.00         6.36 o
  25  -1   5          3.87          7.74         3.27 o
  26  -1   5          6.93          4.67         2.57 o
  27  -1   5         14.17         12.40         3.06 o
  28  -1   5          2.08          1.46         2.68 o
  29  -1   5          8.79          9.01         2.68 o
  30  -1   5          0.86         -1.94         2.10 o
  31  -1   5         31.29         33.67         3.84 o
  32  -1   5          0.45          1.69         1.63 o
  33  -1   5         24.29         35.13         4.19 o
  34  -1   5        291.72        349.58        14.07 o
  35  -1   5         48.80         55.89         7.88 o
   1   0   5       1558.07       1399.15        21.97 o
   2   0   5        952.78        827.73        16.64 o
   3   0   5       1603.95       1525.99        23.08 o
   4   0   5         23.03         21.35         2.85 o
   5   0   5       1394.72       1357.50        23.55 o
   6   0   5        338.94        348.77        11.60 o
   7   0   5        311.89        287.57        11.56 o
   8   0   5        221.04        212.05         9.98 o
   9   0   5         58.44         52.33         4.90 o
  10   0   5          6.22          1.01         3.66 o
  11   0   5          3.26         -0.16         3.05 o
  12   0   5         23.44         15.18         5.79 o
  13   0   5        122.38         83.45         6.90 o
  14   0   5         57.93         29.32         4.93 o
  15   0   5        129.81        107.79         7.94 o
  16   0   5        359.64        319.31        16.31 o
  17   0   5          1.49          3.65         4.13 o
  18   0   5          3.79          3.49         2.89 o
  19   0   5        427.63        354.04        14.64 o
  20   0   5          1.62          4.45         3.15 o
  21   0   5        123.76        127.70         8.75 o
  22   0   5         12.70         14.11         3.74 o
  23   0   5         93.26         87.20         7.20 o
  24   0   5          7.97         11.69         4.05 o
  25   0   5         48.17         50.18         6.49 o
  26   0   5          3.50          2.05         2.43 o
  27   0   5         46.82         48.93         5.22 o
  28   0   5         34.73         46.69         5.09 o
  29   0   5         73.75         76.51         6.15 o
  30   0   5        183.76        202.05         9.35 o
  31   0   5         22.68         19.96         3.29 o
  32   0   5          7.74         14.15         2.76 o
  33   0   5          6.74          4.36         2.27 o
  34   0   5        113.60        125.38         6.73 o
  35   0   5        120.77        162.30        13.06 o
   0   1   5         47.74         30.75         4.30 o
   1   1   5        202.72        175.01         6.99 o
   2   1   5        978.77        867.73        15.82 o
   3   1   5         69.74         53.52         4.05 o
   4   1   5        255.14        248.14         8.21 o
   5   1   5         95.53         87.93         5.31 o
   6   1   5          8.41          8.66         2.18 o
   7   1   5          0.15         -2.66         2.66 o
   8   1   5        134.90        117.84         7.31 o
   9   1   5        119.36        104.30         6.98 o
  10   1   5         80.71         68.93         5.82 o
  11   1   5          7.15          5.98         2.54 o
  12   1   5          1.06         -0.93         2.35 o
  13   1   5         18.55         21.30         4.18 o
  14   1   5        184.58        173.80        10.25 o
  15   1   5         56.03         64.92         7.09 o
  16   1   5        195.86        200.75        10.93 o
  17   1   5        150.15        133.35        10.61 o
  18   1   5        505.53        445.07        19.22 o
  19   1   5         32.79         14.58         9.20 o
  20   1   5         15.95         12.53         3.79 o
  21   1   5        100.03         78.01         6.88 o
  22   1   5         68.20         72.09         6.58 o
  23   1   5         54.58         55.53         5.64 o
  24   1   5         41.89         39.76         6.09 o
  25   1   5          3.89          5.32         2.88 o
  26   1   5          6.83          8.45         3.43 o
  27   1   5         14.47         12.78         3.09 o
  28   1   5          2.04          0.52         2.39 o
  29   1   5          8.58         16.01         3.32 o
  30   1   5          0.81          1.42         1.98 o
  31   1   5         30.89         32.55         4.36 o
  32   1   5          0.47         -1.79         1.94 o
  33   1   5         24.41         36.00         3.50 o
  34   1   5        292.37        318.01         9.23 o
  35   1   5         48.87         46.90         7.06 o
   1   2   5        673.51        613.23        13.35 o
   2   2   5        603.08        551.34        12.67 o
   3   2   5       1145.74       1033.68        17.57 o
   4   2   5         27.05         27.53         5.18 o
   5   2   5        102.54        105.17         7.34 o
   6   2   5         21.20         28.46         4.04 o
   7   2   5         28.61         37.04         4.59 o
   8   2   5         96.47        107.00         6.54 o
   9   2   5         51.74         64.64         7.38 o
  10   2   5          8.82         15.93         9.20 o
  11   2   5        147.58        162.33        13.93 o
  12   2   5         66.20         66.21         6.59 o
  13   2   5        228.54        232.28        11.56 o
  14   2   5        378.13        344.79        14.99 o
  15   2   5        309.99        285.41        11.57 o
  16   2   5         46.50         47.94         5.84 o
  17   2   5         79.97         82.67         8.51 o
  18   2   5         13.61         20.66         4.66 o
  19   2   5        174.08        146.89        11.01 o
  20   2   5         49.68         38.63         5.70 o
  21   2   5        119.20        105.94         7.74 o
  22   2   5         23.48         19.13         5.99 o
  23   2   5         35.56         37.15         6.56 o
  24   2   5          6.61          4.10         3.08 o
  25   2   5         26.61         17.40         4.30 o
  26   2   5         52.46         58.49         5.67 o
  27   2   5          5.55          9.23         3.00 o
  28   2   5         28.98         30.42         3.85 o
  29   2   5          1.62          1.47         2.00 o
  30   2   5         20.32         31.90         3.72 o
  31   2   5         58.53         55.21         4.53 o
  32   2   5         44.72         50.88         4.18 o
  33   2   5         23.30         27.34         2.95 o
  34   2   5         47.78         49.42         4.10 o
   0   3   5         83.99         84.63         8.49 o
   1   3   5          1.82          3.87         2.51 o
   2   3   5       1112.31       1002.50        21.49 o
   3   3   5        304.32        289.60         9.94 o
   4   3   5        431.86        380.12        12.37 o
   5   3   5        138.57        138.87         8.93 o
   6   3   5        692.57        645.63        17.83 o
   7   3   5          9.62         19.65         8.41 o
   8   3   5        279.65        270.20        11.92 o
   9   3   5        159.23        166.78        10.48 o
  10   3   5         47.39         71.79         8.23 o
  11   3   5        182.46        187.38        10.70 o
  12   3   5         31.54         36.47         6.01 o
  13   3   5         82.55         69.96         8.00 o
  14   3   5        164.32        169.48        10.38 o
  15   3   5         91.54         96.45         9.02 o
  16   3   5         38.07         27.93         6.44 o
  17   3   5        247.34        224.68        15.61 o
  18   3   5         11.57          7.66         3.15 o
  19   3   5         18.93         15.96         3.14 o
  20   3   5        219.70        208.75        10.89 o
  21   3   5         43.59         47.62         5.28 o
  22   3   5         23.24         20.82         3.74 o
  23   3   5         38.01         28.45         8.65 o
  24   3   5         82.58         65.86         6.67 o
  25   3   5          2.04         -0.84         2.39 o
  26   3   5         28.68         26.78         4.40 o
  27   3   5         23.64         19.80         3.64 o
  28   3   5         23.26         24.80         4.13 o
  29   3   5         12.82         10.31         2.77 o
  30   3   5          5.93          8.39         2.53 o
  31   3   5         49.65         56.29         4.95 o
  32   3   5         14.20         15.92         3.70 o
  33   3   5          7.28          7.50         2.00 o
   1   4   5         74.23        100.84        21.67 o
   2   4   5        431.10        446.24        19.14 o
   3   4   5        764.95        729.46        17.47 o
   4   4   5          4.04         36.05        16.39 o
   5   4   5         48.08         60.31        14.76 o
   6   4   5         31.28         58.80        26.28 o
   7   4   5         71.61         95.80        28.63 o
   8   4   5        115.33         95.81         8.99 o
   9   4   5         91.75         68.51         8.10 o
  10   4   5        217.92        187.96        12.74 o
  11   4   5        284.40        251.86        14.42 o
  12   4   5         48.82         41.50         8.88 o
  13   4   5         46.89         34.47         7.44 o
  14   4   5        100.66         77.64        10.81 o
  15   4   5        219.01        220.94        12.45 o
  16   4   5          7.30          6.91         4.17 o
  17   4   5         63.50         51.27        10.47 o
  18   4   5         54.89         39.79         5.57 o
  19   4   5        158.98        154.35        11.05 o
  20   4   5          8.48          8.80         3.09 o
  21   4   5         27.06         34.88         5.17 o
  22   4   5          1.03          1.19         2.41 o
  23   4   5         38.58         28.73         6.79 o
  24   4   5         18.91         17.51         4.35 o
  25   4   5         65.92         58.88        10.99 o
  26   4   5          9.83         12.23         7.88 o
  27   4   5         15.46         10.07         3.80 o
  28   4   5         17.99          6.82         3.69 o
  29   4   5          5.97          7.54         2.31 o
  30   4   5          9.22         10.04         2.84 o
  31   4   5         26.57         23.84         3.94 o
  32   4   5          2.70         -1.01         2.69 o
   0   5   5        937.79        935.07        72.59 o
   1   5   5        115.31        164.80        22.47 o
   2   5   5         42.32         63.86        10.63 o
   3   5   5        465.05        464.53        21.13 o
   4   5   5        282.55        281.78        13.09 o
   5   5   5         70.39         78.79         7.58 o
   6   5   5        488.97        473.11        19.55 o
   7   5   5         40.72         45.44         7.20 o
   8   5   5        356.19        346.97        16.72 o
   9   5   5         26.45         28.06         5.93 o
  10   5   5         22.95         14.38         7.91 o
  11   5   5        123.43        112.35         9.58 o
  12   5   5          8.55         11.29         3.95 o
  13   5   5        399.05        405.58        25.64 o
  14   5   5         88.93         78.01         8.03 o
  15   5   5         70.47         75.71         8.45 o
  16   5   5         28.78         20.75         5.98 o
  17   5   5         14.18         12.59         4.66 o
  18   5   5        107.14         95.52         9.80 o
  19   5   5          7.92          2.65         3.33 o
  20   5   5          2.29          2.84         3.08 o
  21   5   5          8.60          2.74         2.96 o
  22   5   5         11.17          7.45         2.61 o
  23   5   5         34.56         35.30         3.74 o
  24   5   5         16.94          9.35         4.51 o
  25   5   5         11.85         15.38         3.85 o
  26   5   5         28.30         34.11         8.85 o
  27   5   5         12.01          7.46         2.94 o
  28   5   5         21.77         29.06         5.99 o
  29   5   5          3.77          2.66         1.90 o
   1   6   5        103.30        100.82         8.06 o
   2   6   5         48.62         49.66         7.74 o
   3   6   5        215.82        206.00        11.00 o
   4   6   5          7.51          7.09         4.49 o
   5   6   5         30.89         25.35         5.77 o
   6   6   5         82.78        101.36        25.48 o
   7   6   5         62.90         58.37         9.54 o
   8   6   5         30.55         43.60         8.08 o
   9   6   5         24.81         34.85         6.65 o
  10   6   5         19.99         23.30         5.64 o
  11   6   5         75.96         76.87         9.06 o
  12   6   5        227.80        257.12        13.03 o
  13   6   5        136.29        154.43        12.08 o
  14   6   5         57.79         55.97         9.00 o
  15   6   5        109.61        121.91         8.78 o
  16   6   5         66.67         77.04         7.71 o
  17   6   5         29.34         37.63         5.09 o
  18   6   5         77.64         91.35         7.06 o
  19   6   5         42.10         49.08         5.22 o
  20   6   5         21.12         25.66         3.77 o
  21   6   5         46.59         57.90         5.28 o
  22   6   5         22.70         24.55         3.56 o
  23   6   5         12.89         13.87         3.49 o
  24   6   5         27.05         33.36         4.69 o
  25   6   5         27.54         39.41         6.13 o
  26   6   5          9.16          8.75         3.55 o
   0   7   5         57.30         61.19        10.94 o
   1   7   5         48.74         57.14         5.84 o
   2   7   5         17.10         20.40         3.96 o
   3   7   5         30.57         38.93         4.94 o
   4   7   5          5.85          9.42         3.95 o
   5   7   5         97.52        114.23         7.24 o
   6   7   5         16.33         13.76         3.82 o
   7   7   5          6.17          6.07         3.62 o
   8   7   5         57.10         60.19         6.72 o
   9   7   5        136.84        156.84         9.59 o
  10   7   5        197.44        190.66        10.40 o
  11   7   5         52.94         55.17         5.83 o
  12   7   5         15.90         17.06         4.65 o
  13   7   5        181.23        182.59        12.74 o
  14   7   5         25.86         27.81         5.42 o
  15   7   5         94.33         92.73         8.82 o
  16   7   5         50.93         49.02         6.53 o
  17   7   5         40.14         45.69         6.01 o
  18   7   5        107.58        110.64         8.66 o
  19   7   5         18.77         20.61         4.01 o
  20   7   5         74.00         88.91         9.50 o
  21   7   5         40.44         48.19         7.35 o
   1   8   5         22.05         22.13         4.19 o
   2   8   5        114.97        136.93        10.06 o
   3   8   5         50.23         55.71         6.43 o
   4   8   5         39.79         50.81         6.32 o
   5   8   5         29.20         38.30         5.39 o
   6   8   5         11.60         11.57         3.16 o
   7   8   5          7.99         13.34         3.32 o
   8   8   5         28.21         35.36         4.03 o
   9   8   5        160.72        187.26         8.74 o
  10   8   5         71.24         69.59         5.33 o
  11   8   5        154.33        159.91         7.93 o
  12   8   5        130.48        120.23         6.77 o
  13   8   5         18.55         21.81         3.03 o
  14   8   5         15.15         17.31         3.36 o
  15   8   5        121.32        129.21         8.10 o
   1  -7   6         10.33         12.02         4.54 o
   2  -7   6         98.77        110.23         7.74 o
   3  -7   6         57.33         63.58         5.75 o
   4  -7   6         13.75         15.69         3.07 o
   5  -7   6          5.00          4.34         2.21 o
   6  -7   6          9.23         14.03         4.49 o
   7  -7   6         33.03         29.57         5.88 o
   8  -7   6          2.70          0.45         2.61 o
   0  -6   6        202.10        242.91        19.19 o
   1  -6   6         58.66         62.32         6.98 o
   2  -6   6        123.18        132.83        10.19 o
   3  -6   6         84.59         95.94         8.62 o
   4  -6   6         62.43         62.99         7.01 o
   5  -6   6         15.47         17.15         4.13 o
   6  -6   6         88.47         91.02         8.01 o
   7  -6   6         13.49         16.93         3.17 o
   8  -6   6         39.82         50.52         4.78 o
   9  -6   6         89.12         89.96         6.19 o
  10  -6   6         19.20          6.83         2.84 o
  11  -6   6         23.92         13.75         3.68 o
  12  -6   6         33.43         27.20         4.02 o
  13  -6   6         22.25         29.56         6.54 o
  14  -6   6          7.49          5.66         3.47 o
  15  -6   6         43.08         44.61         7.42 o
  16  -6   6         45.68         55.28         8.00 o
   1  -5   6         58.00         60.81         8.28 o
   2  -5   6        145.40        150.57        12.34 o
   3  -5   6        117.34        128.04        11.30 o
   4  -5   6         89.37         96.55         9.70 o
   5  -5   6         18.47         12.62         3.16 o
   6  -5   6          0.77          2.07         2.41 o
   7  -5   6         17.44         20.15         3.51 o
   8  -5   6         39.93         38.95         4.18 o
   9  -5   6         69.71         70.51         5.41 o
  10  -5   6         59.01         52.70         5.31 o
  11  -5   6         16.54          8.93         3.09 o
  12  -5   6         84.85         99.04         5.93 o
  13  -5   6         48.74         42.45         5.06 o
  14  -5   6         56.35         60.68         5.23 o
  15  -5   6        108.80        124.58        10.82 o
  16  -5   6          5.62         10.45         2.41 o
  17  -5   6         47.17         56.94         5.16 o
  18  -5   6        126.07        145.04         7.23 o
  19  -5   6          3.52         -0.17         1.99 o
  20  -5   6          9.11          7.28         2.42 o
  21  -5   6         58.10        101.26        10.14 o
   0  -4   6        247.43        248.47        15.49 o
   1  -4   6        112.52        119.88         7.75 o
   2  -4   6         76.20         78.89         6.36 o
   3  -4   6        127.75        133.32         7.98 o
   4  -4   6        204.84        193.96        11.38 o
   5  -4   6        159.31        154.53        10.21 o
   6  -4   6         70.37         70.97         8.01 o
   7  -4   6         74.69         81.43         6.38 o
   8  -4   6        101.48         96.96         6.96 o
   9  -4   6        109.88        103.70         7.10 o
  10  -4   6         22.46         12.79         3.96 o
  11  -4   6          9.31          0.65         5.36 o
  12  -4   6         36.89         33.67         3.80 o
  13  -4   6         11.12          3.96         3.85 o
  14  -4   6         82.62         72.85         6.44 o
  15  -4   6        102.75         87.32         6.84 o
  16  -4   6         45.78         39.17         6.19 o
  17  -4   6         56.36         54.73         5.62 o
  18  -4   6          7.31         11.84         3.01 o
  19  -4   6         19.76         21.78         3.38 o
  20  -4   6         78.20         82.84         5.98 o
  21  -4   6         46.41         50.19         4.56 o
  22  -4   6         25.33         31.08         3.59 o
  23  -4   6         28.71         33.36         4.37 o
  24  -4   6          0.02          0.00         2.01 o
   1  -3   6        461.72        451.24        15.75 o
   2  -3   6         46.77         41.10         5.01 o
   3  -3   6          5.04          9.35         3.18 o
   4  -3   6        176.08        177.70         8.81 o
   5  -3   6         17.62         18.44         6.43 o
   6  -3   6         25.42         16.21         5.70 o
   7  -3   6         53.27         46.39         5.07 o
   8  -3   6         77.06         67.51         5.92 o
   9  -3   6         26.85         15.54         3.01 o
  10  -3   6        100.44         91.49         6.70 o
  11  -3   6         21.10         11.67         3.22 o
  12  -3   6         74.32         74.18         6.02 o
  13  -3   6         98.45         86.15         7.62 o
  14  -3   6         11.11          9.31         3.53 o
  15  -3   6        181.40        186.94        10.76 o
  16  -3   6        179.90        191.85        10.56 o
  17  -3   6         18.89          7.12         3.51 o
  18  -3   6        150.22        158.46        12.67 o
  19  -3   6         44.37         36.28         4.56 o
  20  -3   6         44.17         47.74         5.10 o
  21  -3   6         41.89         42.18         4.58 o
  22  -3   6          7.05          3.29         2.21 o
  23  -3   6         41.14         37.49         4.01 o
  24  -3   6          2.27          1.91         1.94 o
  25  -3   6          8.14         13.34         3.17 o
  26  -3   6          7.57         11.66         3.00 o
   0  -2   6        299.69        307.63        18.79 o
   1  -2   6        215.14        190.85        10.59 o
   2  -2   6         55.02         52.65         5.79 o
   3  -2   6        258.89        229.43        11.54 o
   4  -2   6         31.40         20.48         8.21 o
   5  -2   6        232.56        241.54        10.41 o
   6  -2   6         38.01         26.42         4.07 o
   7  -2   6        154.95        155.64         9.14 o
   8  -2   6         16.05          5.13         3.01 o
   9  -2   6          6.60         -5.16         5.16 o
  10  -2   6         63.06         62.41         5.96 o
  11  -2   6         10.95          0.92         4.20 o
  12  -2   6        280.13        290.45        12.16 o
  13  -2   6         37.31         38.78         5.50 o
  14  -2   6         29.68         31.08         5.08 o
  15  -2   6        209.72        199.79        11.52 o
  16  -2   6        127.75        125.22         9.03 o
  17  -2   6         25.75         25.52        10.35 o
  18  -2   6          3.14         -1.03         3.86 o
  19  -2   6        103.80        105.17        11.78 o
  20  -2   6         14.10          5.79         3.57 o
  21  -2   6         12.06          7.92         3.32 o
  22  -2   6         19.46         10.64         3.08 o
  23  -2   6          3.81          0.71         2.23 o
  24  -2   6         13.65         10.11         2.48 o
  25  -2   6          6.37          4.74         3.05 o
  26  -2   6         10.95         13.23         4.64 o
  27  -2   6         17.00         14.24         5.72 o
   1  -1   6        903.35        841.64        23.75 o
   2  -1   6        375.78        355.19        16.79 o
   3  -1   6         86.81         97.59        10.91 o
   4  -1   6        379.97        376.19        14.53 o
   5  -1   6         75.31         84.43        10.75 o
   6  -1   6         39.05         35.19         8.64 o
   7  -1   6        169.24        154.81        11.69 o
   8  -1   6          3.10          7.74        12.45 o
   9  -1   6        129.53        132.93         9.80 o
  10  -1   6         91.15         95.96         6.81 o
  11  -1   6         26.21         23.43         3.82 o
  12  -1   6        112.84        117.99         9.23 o
  13  -1   6        132.44        116.87         9.25 o
  14  -1   6         34.11         32.19         5.28 o
  15  -1   6        167.43        169.58        14.54 o
  16  -1   6        206.33        227.63        13.00 o
  17  -1   6        182.39        160.30        10.55 o
  18  -1   6        256.48        272.67        14.68 o
  19  -1   6         15.66          8.90         4.85 o
  20  -1   6         16.48         11.61         3.22 o
  21  -1   6         25.16         17.88         4.74 o
  22  -1   6         12.91         11.19         4.90 o
  23  -1   6          3.78          0.89         2.88 o
  24  -1   6         35.66         35.79         4.26 o
  25  -1   6         25.76         28.82         3.60 o
  26  -1   6          1.39         -0.02         1.60 o
  27  -1   6          0.79         -0.75         2.56 o
  28  -1   6         22.31         37.05         7.02 o
   0   0   6       1046.31       1005.91        29.05 o
   1   0   6        361.91        322.95        11.47 o
   2   0   6        217.28        196.96         9.63 o
   3   0   6        154.07        160.90         8.18 o
   4   0   6        196.79        184.48         8.38 o
   5   0   6         25.71         20.66         4.04 o
   6   0   6         59.61         49.17         5.93 o
   7   0   6         32.04         31.47         5.27 o
   8   0   6         32.14         28.27         3.80 o
   9   0   6         52.18         43.39         5.28 o
  10   0   6          1.24          3.78         3.78 o
  11   0   6         60.18         60.16         8.01 o
  12   0   6        138.46        153.51        11.04 o
  13   0   6         10.69         14.91         6.59 o
  14   0   6        166.34        158.25        14.96 o
  15   0   6         56.60         76.73        12.81 o
  16   0   6          2.82         -3.36         3.36 o
  17   0   6         12.82          6.61         3.06 o
  18   0   6         13.28         19.11         3.90 o
  19   0   6         84.16         68.08         6.71 o
  20   0   6         13.87          2.73         2.98 o
  21   0   6          0.59          0.13         2.43 o
  22   0   6          9.98         11.93         3.21 o
  23   0   6         21.91         28.11         4.06 o
  24   0   6          0.04          0.38         2.03 o
  25   0   6          0.02          5.29         3.29 o
  26   0   6          0.33          0.77         4.21 o
  27   0   6          1.31          3.02         3.84 o
  28   0   6          0.02          7.80         4.42 o
   1   1   6        902.05        847.28        15.74 o
   2   1   6        377.26        360.24        14.00 o
   3   1   6         87.16         86.07         8.50 o
   4   1   6        379.76        364.76        11.83 o
   5   1   6         75.58         75.13        13.17 o
   6   1   6         39.04         48.40        15.18 o
   7   1   6        169.93        164.07        18.30 o
   8   1   6          3.23         14.91        11.29 o
   9   1   6        130.42        123.06        18.13 o
  10   1   6         90.35         57.28        12.01 o
  11   1   6         26.66         12.19         4.90 o
  12   1   6        111.47         80.64         5.80 o
  13   1   6        132.24        122.01         8.23 o
  14   1   6         33.96         32.05         6.90 o
  15   1   6        169.14        158.26         9.98 o
  16   1   6        205.86        221.28        11.79 o
  17   1   6        183.06        163.30         8.31 o
  18   1   6        256.09        299.87        13.07 o
  19   1   6         15.55         15.14         4.02 o
  20   1   6         16.99         14.77         4.64 o
  21   1   6         25.72         28.63         5.66 o
  22   1   6         12.97         16.27         4.62 o
  23   1   6          3.68          5.70         3.66 o
  24   1   6         35.88         41.74         6.00 o
  25   1   6         24.90         33.85         7.49 o
  26   1   6          1.46          3.45         4.28 o
  27   1   6          0.72          3.21         3.47 o
  28   1   6         22.46         31.30         6.29 o
   0   2   6        299.15        291.22        14.97 o
   1   2   6        213.51        188.74        15.22 o
   2   2   6         55.88         52.78        10.63 o
   3   2   6        259.74        254.68        10.80 o
   4   2   6         31.18         34.90         9.79 o
   5   2   6        230.74        217.20        13.46 o
   6   2   6         38.22         41.80        11.14 o
   7   2   6        153.32        168.27        14.31 o
   8   2   6         16.05          8.77         7.45 o
   9   2   6          6.25          3.92         7.37 o
  10   2   6         63.33         70.85        15.06 o
  11   2   6         11.11         22.39        13.61 o
  12   2   6        279.30        263.54        11.35 o
  13   2   6         36.68         26.27        11.95 o
  14   2   6         28.80         12.82        10.87 o
  15   2   6        209.40        176.50        12.93 o
  16   2   6        128.01         88.22         8.62 o
  17   2   6         26.07         20.82         5.12 o
  18   2   6          3.07          1.89         9.67 o
  19   2   6        104.58        100.65         6.45 o
  20   2   6         14.14          8.28         3.70 o
  21   2   6         11.81         20.28         4.78 o
  22   2   6         19.26         19.74         6.48 o
  23   2   6          3.66          3.05         3.43 o
  24   2   6         13.76          5.68         7.72 o
  25   2   6          6.25          5.15         3.73 o
  26   2   6         10.90          7.88         4.39 o
  27   2   6         16.67         23.24         5.58 o
  28   2   6          2.14          1.42         2.63 o
   1   3   6        461.16        518.13        22.02 o
   2   3   6         47.11        114.42        26.18 o
   3   3   6          5.26         45.06        26.00 o
   4   3   6        177.13        184.39        11.13 o
   5   3   6         18.11         19.87         8.36 o
   6   3   6         25.20         93.17        38.58 o
   7   3   6         52.97         61.43         7.32 o
   8   3   6         77.29         91.38         8.47 o
   9   3   6         26.71         17.99         7.75 o
  10   3   6         99.54         90.22        15.98 o
  11   3   6         21.20         18.33         4.82 o
  12   3   6         74.14         76.83        11.78 o
  13   3   6         98.77         81.57         8.99 o
  14   3   6         11.30          4.16         9.02 o
  15   3   6        183.93        171.62        10.20 o
  16   3   6        180.78        164.29        16.48 o
  17   3   6         18.64          1.02         8.96 o
  18   3   6        150.90        154.22         9.10 o
  19   3   6         44.46         24.42         6.12 o
  20   3   6         43.81         37.58         9.88 o
  21   3   6         42.85         33.08         4.06 o
  22   3   6          6.89          8.12         3.19 o
  23   3   6         41.20         41.61         9.72 o
  24   3   6          2.32          1.31         2.93 o
  25   3   6          7.83          9.22         3.98 o
  26   3   6          7.37         10.24         3.96 o
   0   4   6        249.54        268.89        17.36 o
   1   4   6        110.80        113.07         9.33 o
   2   4   6         75.86         65.32         7.24 o
   3   4   6        129.49        138.99        10.08 o
   4   4   6        205.87        197.76        14.94 o
   5   4   6        159.72        171.70        14.13 o
   6   4   6         70.59         75.61        20.23 o
   7   4   6         73.70         88.50        13.42 o
   8   4   6        100.13        124.53        16.36 o
   9   4   6        108.33        138.08        10.22 o
  10   4   6         22.22         20.45         8.49 o
  11   4   6          8.96         21.07         7.08 o
  12   4   6         36.89         49.51        10.53 o
  13   4   6         11.45         15.70         5.45 o
  14   4   6         80.29         81.40         8.99 o
  15   4   6        102.60        107.06         9.63 o
  16   4   6         44.41         44.39        10.14 o
  17   4   6         56.59         52.84         8.77 o
  18   4   6          6.87          5.72         4.22 o
  19   4   6         19.39         11.94         5.68 o
  20   4   6         78.27         79.76         5.75 o
  21   4   6         46.67         53.46         4.59 o
  22   4   6         24.89         29.92         3.39 o
  23   4   6         28.86         46.52         4.82 o
   1   5   6         58.47         69.27         7.84 o
   2   5   6        144.34        158.21         8.79 o
   3   5   6        116.66        137.13         8.23 o
   4   5   6         89.79        106.10         9.93 o
   5   5   6         18.21         15.94         4.84 o
   6   5   6          0.84          3.01         4.86 o
   7   5   6         17.46         29.82        10.85 o
   8   5   6         40.11         40.04         9.49 o
   9   5   6         69.90         75.73        12.45 o
  10   5   6         58.34         64.93        11.73 o
  11   5   6         16.51         24.70         8.09 o
  12   5   6         86.01         96.37        13.41 o
  13   5   6         48.27         57.35        10.50 o
  14   5   6         55.89         76.02        11.40 o
  15   5   6        109.20        134.06        14.54 o
  17   5   6         46.68         40.95         6.99 o
  18   5   6        127.48        135.27        12.63 o
   0   6   6        201.48        231.42        24.13 o
   1   6   6         58.34         71.61         7.68 o
   2   6   6        121.80        148.77         7.51 o
   3   6   6         84.99        106.98        12.31 o
   4   6   6         62.28         77.15        15.01 o
   5   6   6         15.70         22.43         8.90 o
   6   6   6         88.25         92.46        11.34 o
   7   6   6         13.49         18.19         5.60 o
   8   6   6         40.28         43.43         8.29 o
   9   6   6         88.70        106.65        12.69 o
  10   6   6         19.08         26.46         5.19 o
  11   6   6         24.07         25.81         6.46 o
  12   6   6         33.08         32.57         5.01 o
  13   6   6         22.92         31.63         4.81 o
  14   6   6          7.33         15.89         3.75 o
  15   6   6         42.67         28.82         5.61 o
  16   6   6         46.04         41.40         6.06 o
   2   7   6         99.02        117.83        10.76 o
   3   7   6         56.77         63.04         8.10 o
   4   7   6         13.62         17.82         4.60 o
   5   7   6          4.95         11.75         4.48 o
   6   7   6          9.49         10.33         3.87 o
   7   7   6         33.08         31.00         6.02 o
   1  -4   7          5.02          2.58         3.69 o
   2  -4   7         18.65         16.21         3.59 o
   3  -4   7         35.79         35.93         4.56 o
   4  -4   7         12.35         16.70         3.44 o
   5  -4   7         24.05         29.83         4.11 o
   6  -4   7         41.22         54.21         7.61 o
   0  -3   7        115.76        127.93        13.02 o
   1  -3   7         19.32         25.14         4.72 o
   2  -3   7         14.52         20.70         4.86 o
   3  -3   7         23.90         27.68         4.97 o
   4  -3   7         12.36         16.19         4.10 o
   5  -3   7         31.01         49.78         5.82 o
   6  -3   7         40.45         63.02         5.26 o
   7  -3   7         57.87         84.26         5.78 o
   8  -3   7         27.12         41.21         4.79 o
   9  -3   7         91.56        119.94         8.10 o
  10  -3   7         41.33         66.74        10.18 o
  11  -3   7          5.14         20.58         5.67 o
  12  -3   7         68.58         90.83         9.41 o
  13  -3   7         12.64         21.77         5.00 o
   1  -2   7         41.40         58.82         7.24 o
   2  -2   7         43.46         72.98         7.75 o
   3  -2   7          0.46         25.30         5.66 o
   4  -2   7         33.02         62.09         7.27 o
   5  -2   7         17.49         46.71         5.46 o
   6  -2   7        169.69        239.85        12.48 o
   7  -2   7         28.16         63.46         6.88 o
   8  -2   7         12.99         40.44         7.76 o
   9  -2   7         25.14         65.52         6.67 o
  10  -2   7         41.17         83.66        29.06 o
  11  -2   7         35.45         47.55         5.62 o
  12  -2   7         15.31         18.44         5.36 o
   0  -1   7         29.60         98.19        13.97 o
   1  -1   7        196.26        254.09        14.61 o
   2  -1   7         15.30         76.65        11.65 o
   3  -1   7         18.42         80.65         9.05 o
   4  -1   7         60.08        117.65        10.19 o
   5  -1   7         74.04        144.03        16.52 o
   6  -1   7         82.58        141.89        11.59 o
   7  -1   7         29.36         88.49        29.02 o
   8  -1   7         18.71         33.43        13.24 o
   9  -1   7         89.63         96.93        14.47 o
  10  -1   7          2.33         10.30         3.29 o
  11  -1   7          0.21         14.59         4.57 o
  12  -1   7        155.20        179.58        11.86 o
  13  -1   7         39.35         55.51        10.03 o
  14  -1   7         36.42         53.40         8.07 o
  15  -1   7         43.03         52.73         7.69 o
  16  -1   7          1.12         13.84         4.40 o
   1   0   7         73.02         61.87         8.32 o
   2   0   7         21.42         40.02         7.62 o
   3   0   7         10.91         11.68         5.48 o
   4   0   7        140.12        185.91        12.69 o
   5   0   7         11.97         28.62         6.72 o
   6   0   7          0.22         21.25         6.28 o
   7   0   7          0.30         28.10         6.51 o
   8   0   7          4.92         39.22         7.26 o
   9   0   7         99.06        108.77        14.29 o
  10   0   7         23.03         44.72         6.11 o
  11   0   7         80.23        132.04        26.96 o
  12   0   7         56.43         89.85        25.88 o
  13   0   7         16.18         59.09        15.12 o
  14   0   7         30.18         84.82        19.66 o
   0   1   7         29.11        124.87        16.46 o
   1   1   7        195.02        266.80        12.31 o
   2   1   7         15.41         82.96        12.58 o
   3   1   7         19.13         98.44        13.33 o
   4   1   7         60.17        133.26        10.68 o
   5   1   7         74.23        164.21         9.80 o
   6   1   7         83.08        168.16         9.09 o
   7   1   7         29.96        113.72        12.52 o
   8   1   7         18.87         92.70        16.11 o
   9   1   7         90.96        179.26        16.84 o
  10   1   7          2.43         26.99         6.59 o
  11   1   7          0.20         70.75        22.10 o
  12   1   7        154.83        192.02        14.08 o
  13   1   7         39.23         64.07         8.37 o
  14   1   7         36.62         56.50         7.62 o
  15   1   7         42.97         64.62         7.91 o
   1   2   7         41.17        104.45        27.79 o
   2   2   7         43.14        133.30        39.50 o
   3   2   7          0.48         31.94         8.87 o
   4   2   7         32.89         44.95        15.53 o
   5   2   7         18.07         51.07         9.85 o
   6   2   7        170.40        231.46        28.97 o
   7   2   7         27.51         75.91         9.65 o
   8   2   7         12.87         51.90        11.24 o
   9   2   7         25.51         71.23         7.47 o
  10   2   7         40.56         95.49         8.08 o
  11   2   7         35.47         84.89         7.63 o
  12   2   7         15.31         46.62         6.03 o
  13   2   7         49.01         92.21         8.30 o
  14   2   7         13.47         57.68         5.96 o
  15   2   7         57.01         89.23         6.87 o
   0   3   7        115.62        140.98         9.10 o
   1   3   7         19.91         39.16         4.85 o
   2   3   7         14.52         29.55         5.33 o
   3   3   7         23.90         38.20         4.66 o
   4   3   7         12.18         17.59         4.64 o
   5   3   7         31.01         47.37         6.15 o
   6   3   7         40.81         51.21         6.38 o
   7   3   7         58.62         74.16        20.46 o
   8   3   7         26.66         39.04         8.04 o
   9   3   7         93.19        113.16        16.51 o
  10   3   7         41.21         56.55         8.90 o
  11   3   7          5.18         16.65         4.68 o
  12   3   7         68.33        104.23        11.13 o
  13   3   7         12.64         40.32         4.94 o
   1   4   7          4.70         22.42         4.87 o
   3   4   7         35.19         54.12         8.47 o
   4   4   7         12.36         23.39         6.78 o
   5   4   7         23.47         31.18         7.36 o
   6   4   7         41.23         63.78         8.93 o
   7   4   7         12.43         36.76         7.52 o
                                                
